# Supplementary material for: Streptolysin O accelerates the conversion of plasminogen to plasmin
Source: Nat Commun. 2024 Nov 25;15:10212. doi: 10.1038/s41467-024-54173-6 (PMC11589678; doi:10.1038/s41467-024-54173-6)
Supplement: Supplementary file 4 — Source Data [file 41467_2024_54173_MOESM4_ESM.xlsx]

## Sheet: Fig.1&Sup.Fig.3 MiST score
#Bait	Prey	Reproducibility	Abundance	Specificity	MiST
SLO	IGHG1	0.9984	0.1892	0.4291	0.60334
SLO	IGKC	0.9939	0.1854	0.3908	0.57561
SLO	IGHG2	0.9276	0.1716	0.3395	0.51998
SLO	IGLC6	0.9906	0.1362	0.5397	0.67644
SLO	C3	0.9975	0.0718	0.4857	0.64115
SLO	C4A	0.9960	0.0481	0.5861	0.70937
SLO	IGHG4	0.9871	0.0212	0.2879	0.50204
SLO	IGHA1	0.9968	0.0131	0.4565	0.62058
SLO	C5	0.9978	0.0110	0.7844	0.84563
SLO	IGHG3	0.9878	0.0107	0.4063	0.58335
SLO	C4B	0.9556	0.0098	0.6435	0.73603
SLO	IGLL5	0.9896	0.0069	0.6923	0.77996
SLO	IGHV1-18	0.9881	0.0062	0.4379	0.60511
SLO	APOE	0.9976	0.0052	0.4961	0.64791
SLO	CLU	0.9977	0.0033	0.3415	0.54192
SLO	IGHV3OR15-7	0.9878	0.0032	0.5594	0.68828
SLO	IGHV4-61	0.9936	0.0022	0.7097	0.79310
SLO	IGHV3-21	0.9914	0.0021	0.4382	0.60629
SLO	IGHV3-23	0.9592	0.0018	0.4313	0.59160
SLO	IGKV2D-28	0.9814	0.0015	0.7335	0.80559
SLO	IGKV3OR2-268	0.9856	0.0015	0.4095	0.58484
SLO	C1QC	0.9864	0.0014	0.7273	0.80295
SLO	C1QB	0.9961	0.0013	0.8753	0.90739
SLO	IGHV3-35	0.9862	0.0012	0.6326	0.73795
SLO	C4BPA	0.9943	0.0009	0.6665	0.76369
SLO	C6	0.9990	0.0009	0.6441	0.74976
SLO	IGKV3D-11	0.9491	0.0009	0.4044	0.57009
SLO	C1QA	0.9934	0.0008	0.8285	0.87443
SLO	C1S	0.9900	0.0006	0.8624	0.89660
SLO	IGKV6D-21	0.9869	0.0006	0.7345	0.80797
SLO	C1R	0.9947	0.0006	0.7074	0.79186
SLO	IGHV3OR16-12	0.9918	0.0006	0.5843	0.70657
SLO	CP	0.9976	0.0006	0.3816	0.56935
SLO	IGHV5-51	0.9981	0.0005	0.4425	0.61132
SLO	C9	0.9861	0.0004	0.8833	0.90978
SLO	IGKV3D-20	0.9864	0.0004	0.5624	0.68987
SLO	PLG	0.9878	0.0003	0.6690	0.76339
SLO	IGHV3-72	0.9689	0.0003	0.3451	0.53548
SLO	C7	0.9996	0.0002	0.9868	0.98486
SLO	SERPING1	0.9927	0.0002	0.8419	0.88341
SLO	IGLL1	0.9932	0.0002	0.5550	0.68690
SLO	IGKV6-21	0.9928	0.0002	0.3808	0.56734
SLO	CFP	0.9987	0.0002	0.3748	0.56505
SLO	C8A	0.9955	0.0001	0.9830	0.98099
SLO	GAPDHS	0.9726	0.0001	0.9852	0.97543
SLO	PF4	0.9955	0.0001	0.9499	0.95828
SLO	HSPA2	0.9851	0.0001	0.9002	0.92103
SLO	IGHV3-49	0.9902	0.0001	0.8011	0.85465
SLO	IGHV3-38	0.9797	0.0001	0.7838	0.83959
SLO	C8B	0.9809	0.0001	0.7773	0.83553
SLO	IGHV4-28	0.9873	0.0001	0.5551	0.68512
SLO	APOC4	0.9847	0.0001	0.5499	0.68074
SLO	AMBP	0.9944	0.0001	0.4169	0.59260
SLO	SAA4	0.9925	0.0001	0.3999	0.58037
SLO	IGKV1-27	0.9102	0.0001	0.4045	0.55812
SLO	KIAA0196	0.6139	0.0001	0.4906	0.52569
SLO	S100A9	0.9921	0.0001	0.3020	0.51311
SLO	APOA4	0.9927	0.0001	0.3003	0.51211
SLO	ORM2	0.9996	0.0001	0.2843	0.50332
SLO	CAMP	0.9910	0.0000	1.0000	0.99126
SLO	SPP2	0.9884	0.0000	0.9978	0.98894
SLO	IGFALS	0.9829	0.0000	0.9148	0.93036
SLO	GC	0.3540	0.0000	1.0000	0.79473
SLO	PCCA	0.9844	0.0000	0.6597	0.75593
SLO	C4BPB	0.9945	0.0000	0.5435	0.67941
SLO	APOL1	0.9952	0.0000	0.4997	0.64959
SLO	IGHV3-43	0.9896	0.0000	0.3691	0.55834
SLO	PCCB	0.9830	0.0000	0.2958	0.50604
SCPA	IGKC	0.9981	0.2377	0.5010	0.65283
SCPA	IGHG1	0.9988	0.2236	0.5073	0.65723
SCPA	IGLC6	0.9966	0.0968	0.3837	0.57112
SCPA	C3	0.9611	0.0554	0.3748	0.55381
SCPA	IGHG4	0.7800	0.0510	0.6922	0.71547
SCPA	C4A	0.9514	0.0257	0.3129	0.50818
SCPA	IGKV4-1	0.9423	0.0246	0.7290	0.79063
SCPA	IGHG3	0.9983	0.0132	0.5037	0.65335
SCPA	ITIH4	0.8569	0.0123	0.3899	0.53169
SCPA	IGHA1	0.9992	0.0106	0.3708	0.56250
SCPA	IGHV1-18	0.9983	0.0063	0.4486	0.61555
SCPA	C4B	0.9326	0.0051	0.3350	0.51739
SCPA	IGHV3OR15-7	0.9570	0.0025	0.4406	0.59731
SCPA	BNC2	0.9777	0.0022	0.5134	0.65362
SCPA	IGHV3-21	0.9979	0.0021	0.4261	0.60002
SCPA	IGHV3OR16-9	0.9996	0.0020	0.6955	0.78520
SCPA	IGHV3-23	0.9990	0.0020	0.4738	0.63305
SCPA	PDZK1P1	0.7827	0.0019	0.6825	0.70936
SCPA	IGKV3OR2-268	0.9991	0.0018	0.4928	0.64607
SCPA	IGKV1-5	0.9974	0.0013	0.7317	0.80931
SCPA	IGHV1-3	0.9998	0.0011	0.6547	0.75730
SCPA	IGKV3D-11	0.9975	0.0011	0.5026	0.65232
SCPA	VWF	0.7258	0.0008	0.5247	0.58360
SCPA	IGHV5-51	0.9828	0.0007	0.5575	0.68538
SCPA	IGLV9-49	0.9963	0.0005	0.9916	0.98713
SCPA	IGKV1-12	0.9749	0.0005	0.7921	0.84374
SCPA	IGHV3-72	0.9919	0.0005	0.5035	0.65121
SCPA	IGKV6-21	0.9887	0.0004	0.6192	0.72952
SCPA	IGHV3OR16-12	0.9990	0.0004	0.4009	0.58305
SCPA	IGHV3-74	0.9948	0.0003	0.6159	0.72910
SCPA	CFP	0.9475	0.0003	0.6134	0.71284
SCPA	IGKV3D-20	0.9982	0.0003	0.3872	0.57341
SCPA	IGHV1OR15-1	0.9960	0.0002	0.6744	0.76964
SCPA	ACTG1	0.6966	0.0002	0.6714	0.67515
SCPA	IGKV1-27	0.7913	0.0002	0.5955	0.65235
SCPA	ARHGEF18	0.9802	0.0001	1.0000	0.98793
SCPA	SLIT3	0.8391	0.0001	1.0000	0.94441
SCPA	IGLV3-9	0.6309	0.0001	1.0000	0.88015
SCPA	HRG	0.6818	0.0001	0.7314	0.71173
SCPA	KIAA0196	0.9936	0.0001	0.5094	0.65578
SCPA	IGLL1	0.6823	0.0001	0.4450	0.51557
SCPA	IGHV4-28	0.9837	0.0001	0.2926	0.50409
SCPA	AMY2B	0.9829	0.0000	0.8548	0.88923
SCPA	LOR	0.8185	0.0000	0.6692	0.71127
SCPA	PIGR	0.6881	0.0000	0.7004	0.69241
SCPA	IGHA2	0.9874	0.0000	0.3842	0.56804
SCPA	PCCB	0.9904	0.0000	0.3081	0.51675
SCPA	IGHD	0.9787	0.0000	0.3116	0.51556

## Sheet: Fig.1&Sup.Fig.4 Metascape ORAa
MyList	Gene ID	Type	Tax ID	Homologene Gene ID	Homologene Gene Tax ID	Gene Symbol	Description	Biological Process (GO)	Protein Function (Protein Atlas)	Subcellular Location (Protein Atlas)	Drug (DrugBank)	Canonical Pathways	Hallmark Gene Sets	GO:0016064 immunoglobulin mediated immune	hsa05133 Pertussis	R-HSA-166665 Terminal pathway of complement	R-HSA-174577 Activation of C3 and C5	GO:0050853 B cell receptor signaling path	GO:0006954 inflammatory response	WP4493 Cells and molecules involved i	GO:0030449 regulation of complement activ	R-HSA-114608 Platelet degranulation	WP5115 Network map of SARS-CoV-2 sign	GO:0002377 immunoglobulin production	GO:0051702 biological process involved in	GO:0043691 reverse cholesterol transport	GO:0030195 negative regulation of blood c	GO:0061844 antimicrobial humoral immune r
CAMP	820	symbol	H. sapiens	820	H. sapiens	CAMP	cathelicidin antimicrobial peptide	GO:0071224 cellular response to peptidoglycan;GO:0019835 cytolysis;GO:0032494 response to peptidoglycan	Transporters:Transporter channels and pores; Predicted secreted proteins		Selenocysteine			1	1	1	0	1	0	1	0	0	0	0	1	0	0	1
SPP2	6694	symbol	H. sapiens	6694	H. sapiens	SPP2	secreted phosphoprotein 2	GO:0046849 bone remodeling;GO:0048771 tissue remodeling;GO:0001501 skeletal system development	Predicted intracellular proteins; Predicted secreted proteins					0	0	0	1	0	0	0	0	1	0	0	0	0	0	0
C7	730	symbol	H. sapiens	730	H. sapiens	C7	complement C7	GO:0006957 complement activation, alternative pathway;GO:0006958 complement activation, classical pathway;GO:0002455 humoral immune response mediated by circulating immunoglobulin	Human disease related genes:Immune system diseases:Primary immunodeficiency; Cancer-related genes:Candidate cancer biomarkers; Disease related genes; Predicted secreted proteins					1	0	1	0	0	0	1	0	0	0	0	0	0	0	0
C8A	731	symbol	H. sapiens	731	H. sapiens	C8A	complement C8 alpha chain	GO:0006957 complement activation, alternative pathway;GO:0006958 complement activation, classical pathway;GO:0002455 humoral immune response mediated by circulating immunoglobulin	Potential drug targets; Disease related genes; Human disease related genes:Immune system diseases:Primary immunodeficiency; Transporters:Transporter channels and pores; Predicted secreted proteins		Zinc; Zinc acetate		(M5946)HALLMARK COAGULATION	1	0	1	0	0	0	0	0	0	1	0	0	0	0	0
GAPDHS	26330	symbol	H. sapiens	26330	H. sapiens	GAPDHS	glyceraldehyde-3-phosphate dehydrogenase, spermatogenic	GO:0045821 positive regulation of glycolytic process;GO:0006096 glycolytic process;GO:0006110 regulation of glycolytic process	Predicted intracellular proteins; ENZYME proteins:Oxidoreductases; Enzymes	Nucleoplasm (Approved); Additional: Centrosome	NADH; Zinc; (+)-Rutamarin alcohol; N-naphthalen-1-ylmethyl-2'-[3,5-dimethoxybenzamido]-2'-deoxy-adenosine; 2'-Deoxy-2'-[(3,5-dimethoxybenzoyl)amino]-N-[(1R)-1,2,3,4-tetrahydro-1-naphthalenyl]adenosine; Artenimol; Zinc acetate; Zinc chloride; Zinc sulfate, unspecified form		(M5951)HALLMARK SPERMATOGENESIS; (M5935)HALLMARK FATTY ACID METABOLISM; (M5891)HALLMARK HYPOXIA	0	0	0	0	0	0	0	1	0	0	0	0	1	0	0
PF4	5196	symbol	H. sapiens	5196	H. sapiens	PF4	platelet factor 4	GO:0045347 negative regulation of MHC class II biosynthetic process;GO:0045651 positive regulation of macrophage differentiation;GO:0010744 positive regulation of macrophage derived foam cell differentiation	Cancer-related genes:Candidate cancer biomarkers; Candidate cardiovascular disease genes; Predicted secreted proteins		Drotrecogin alfa; Heparin	(M222)PID CXCR3 PATHWAY; (M5883)NABA SECRETED FACTORS; (M5885)NABA MATRISOME ASSOCIATED	(M5944)HALLMARK ANGIOGENESIS; (M5897)HALLMARK IL6 JAK STAT3 SIGNALING; (M5946)HALLMARK COAGULATION	1	1	1	0	1	1	1	0	1	1	0	1	0	1	1
IGFALS	3483	symbol	H. sapiens	3483	H. sapiens	IGFALS	insulin like growth factor binding protein acid labile subunit	GO:0007155 cell adhesion;GO:0007165 signal transduction;GO:0023052 signaling	Predicted secreted proteins; Predicted intracellular proteins; Disease related genes; Human disease related genes:Endocrine and metabolic diseases:Hypothalamus and pituitary gland diseases		Zinc; Copper; Zinc acetate; Zinc chloride; Zinc sulfate, unspecified form	(M3008)NABA ECM GLYCOPROTEINS; (M5884)NABA CORE MATRISOME; (M5889)NABA MATRISOME		0	0	0	1	0	0	0	0	0	0	0	0	0	0	0
HSPA2	3306	symbol	H. sapiens	3306	H. sapiens	HSPA2	heat shock protein family A (Hsp70) member 2	GO:0070194 synaptonemal complex disassembly;GO:0090084 negative regulation of inclusion body assembly;GO:0090083 regulation of inclusion body assembly	Cancer-related genes:Candidate cancer biomarkers; Predicted intracellular proteins	Vesicles (Approved); Additional: Nucleoplasm	Quercetin		(M5951)HALLMARK SPERMATOGENESIS; (M5941)HALLMARK UV RESPONSE UP	0	1	0	0	0	0	0	0	0	0	0	0	0	0	0
C9	735	symbol	H. sapiens	735	H. sapiens	C9	complement C9	GO:0006957 complement activation, alternative pathway;GO:0006958 complement activation, classical pathway;GO:0002455 humoral immune response mediated by circulating immunoglobulin	Disease related genes; Predicted intracellular proteins; Human disease related genes:Immune system diseases:Primary immunodeficiency; Human disease related genes:Nervous system diseases:Eye disease; Predicted secreted proteins		Copper		(M5946)HALLMARK COAGULATION; (M5921)HALLMARK COMPLEMENT	1	0	1	0	0	0	0	0	0	0	0	0	0	0	0
C1QB	713	symbol	H. sapiens	713	H. sapiens	C1QB	complement C1q B chain	GO:0098883 synapse pruning;GO:0150146 cell junction disassembly;GO:0006958 complement activation, classical pathway	Human disease related genes:Immune system diseases:Primary immunodeficiency; Predicted secreted proteins		Cetuximab; Palivizumab; Daclizumab; Bevacizumab; Zinc; Zinc acetate; Zinc chloride; Zinc sulfate, unspecified form	(M5880)NABA ECM AFFILIATED; (M5885)NABA MATRISOME ASSOCIATED; (M5889)NABA MATRISOME		1	1	1	0	0	0	0	0	0	0	0	0	0	0	0
C1S	716	symbol	H. sapiens	716	H. sapiens	C1S	complement C1s	GO:0006958 complement activation, classical pathway;GO:0002455 humoral immune response mediated by circulating immunoglobulin;GO:0006956 complement activation	Peptidases:Serine-type peptidases; Disease related genes; FDA approved drug targets:Biotech drugs; Predicted intracellular proteins; ENZYME proteins:Hydrolases; Enzymes; Human disease related genes:Immune system diseases:Primary immunodeficiency; Human disease related genes:Congenital malformations:Congenital malformations of skin; Predicted secreted proteins	Nucleoplasm (Approved); Additional: Cytosol	Zinc; 2-(2-Hydroxy-1,1-Dihydroxymethyl-Ethylamino)-Ethanesulfonic Acid; Human C1-esterase inhibitor; Copper; Conestat alfa; Zinc acetate; Zinc chloride; Zinc sulfate, unspecified form		(M5911)HALLMARK INTERFERON ALPHA RESPONSE; (M5946)HALLMARK COAGULATION; (M5913)HALLMARK INTERFERON GAMMA RESPONSE	1	1	0	0	0	0	0	0	0	1	0	0	0	0	0
SERPING1	710	symbol	H. sapiens	710	H. sapiens	SERPING1	serpin family G member 1	GO:0001868 regulation of complement activation, lectin pathway;GO:0001869 negative regulation of complement activation, lectin pathway;GO:0045916 negative regulation of complement activation	Disease related genes; Candidate cardiovascular disease genes; Predicted intracellular proteins; Human disease related genes:Immune system diseases:Primary immunodeficiency; Human disease related genes:Cardiovascular diseases:Vascular diseases; Predicted secreted proteins		PPL-100; Copper	(M3468)NABA ECM REGULATORS; (M5885)NABA MATRISOME ASSOCIATED; (M5889)NABA MATRISOME	(M5946)HALLMARK COAGULATION; (M5913)HALLMARK INTERFERON GAMMA RESPONSE; (M5921)HALLMARK COMPLEMENT	1	1	0	0	0	0	0	1	1	0	0	0	0	1	0
C1QA	712	symbol	H. sapiens	712	H. sapiens	C1QA	complement C1q A chain	GO:0150064 vertebrate eye-specific patterning;GO:0150062 complement-mediated synapse pruning;GO:0098883 synapse pruning	Human disease related genes:Skin diseases:Skin and soft tissue diseases; Disease related genes; Predicted intracellular proteins; Human disease related genes:Immune system diseases:Allergies and autoimmune diseases; Human disease related genes:Immune system diseases:Primary immunodeficiency; Predicted secreted proteins		Cetuximab; Etanercept; Palivizumab; Daclizumab; Bevacizumab	(M5880)NABA ECM AFFILIATED; (M5885)NABA MATRISOME ASSOCIATED; (M5889)NABA MATRISOME	(M5946)HALLMARK COAGULATION; (M5921)HALLMARK COMPLEMENT	1	1	1	0	0	1	0	0	0	0	0	0	0	0	1
IGHV3-49	28423	symbol	H. sapiens	28423	H. sapiens	IGHV3-49	immunoglobulin heavy variable 3-49	GO:0016064 immunoglobulin mediated immune response;GO:0019724 B cell mediated immunity;GO:0002449 lymphocyte mediated immunity	Predicted secreted proteins					1	0	0	0	0	0	0	0	0	0	0	0	0	0	0
C5	727	symbol	H. sapiens	727	H. sapiens	C5	complement C5	GO:0010760 negative regulation of macrophage chemotaxis;GO:1905522 negative regulation of macrophage migration;GO:0006957 complement activation, alternative pathway	Disease related genes; FDA approved drug targets:Biotech drugs; Predicted intracellular proteins; Human disease related genes:Immune system diseases:Primary immunodeficiency; Predicted secreted proteins		Human immunoglobulin G; Eculizumab; Zinc; Copper; Ravulizumab; Zinc acetate; Zinc chloride; Zinc sulfate, unspecified form		(M5956)HALLMARK KRAS SIGNALING DN	1	1	1	1	0	1	1	1	0	0	0	0	0	0	0
IGHV3-38	28429	symbol	H. sapiens	28429	H. sapiens	IGHV3-38	immunoglobulin heavy variable 3-38 (non-functional)	GO:0016064 immunoglobulin mediated immune response;GO:0019724 B cell mediated immunity;GO:0002449 lymphocyte mediated immunity	Predicted secreted proteins					1	0	0	0	0	0	0	0	0	0	0	0	0	0	0
C8B	732	symbol	H. sapiens	732	H. sapiens	C8B	complement C8 beta chain	GO:0006957 complement activation, alternative pathway;GO:0006958 complement activation, classical pathway;GO:0002455 humoral immune response mediated by circulating immunoglobulin	Human disease related genes:Immune system diseases:Primary immunodeficiency; Disease related genes; Predicted secreted proteins		Zinc; Copper; Zinc acetate		(M5946)HALLMARK COAGULATION	1	0	1	0	0	0	0	0	0	0	0	0	0	0	0
IGKV6D-21	28870	symbol	H. sapiens	28870	H. sapiens	IGKV6D-21	immunoglobulin kappa variable 6D-21 (non-functional)	GO:0002377 immunoglobulin production;GO:0002440 production of molecular mediator of immune response;GO:0002250 adaptive immune response	Predicted secreted proteins					1	0	0	0	0	0	0	0	0	0	1	0	0	0	0
IGKV2D-28	28883	symbol	H. sapiens	28883	H. sapiens	IGKV2D-28	immunoglobulin kappa variable 2D-28	GO:0002377 immunoglobulin production;GO:0002440 production of molecular mediator of immune response;GO:0002250 adaptive immune response	Predicted secreted proteins					1	0	0	0	0	0	0	0	0	0	1	0	0	0	0
C1QC	714	symbol	H. sapiens	714	H. sapiens	C1QC	complement C1q C chain	GO:0030853 negative regulation of granulocyte differentiation;GO:0045650 negative regulation of macrophage differentiation;GO:0098883 synapse pruning	Human disease related genes:Immune system diseases:Primary immunodeficiency; Predicted intracellular proteins; Disease related genes; Predicted secreted proteins		Cetuximab; Palivizumab; Daclizumab; Bevacizumab; Zinc; Copper; Zinc acetate; Zinc chloride; Zinc sulfate, unspecified form	(M5880)NABA ECM AFFILIATED; (M5885)NABA MATRISOME ASSOCIATED; (M5889)NABA MATRISOME	(M5921)HALLMARK COMPLEMENT	1	1	1	0	0	0	0	1	0	0	0	0	0	0	0
GC	2638	symbol	H. sapiens	2638	H. sapiens	GC	GC vitamin D binding protein	GO:0042359 vitamin D metabolic process;GO:0035461 vitamin transmembrane transport;GO:0006775 fat-soluble vitamin metabolic process	Predicted secreted proteins		Vitamin D		(M5948)HALLMARK BILE ACID METABOLISM	0	0	0	0	0	0	0	0	0	0	0	0	1	0	0
IGHV4-61	28391	symbol	H. sapiens	28391	H. sapiens	IGHV4-61	immunoglobulin heavy variable 4-61	GO:0016064 immunoglobulin mediated immune response;GO:0019724 B cell mediated immunity;GO:0002449 lymphocyte mediated immunity	Predicted secreted proteins					1	0	0	0	0	0	0	0	0	0	0	0	0	0	0
C1R	715	symbol	H. sapiens	715	H. sapiens	C1R	complement C1r	GO:0006958 complement activation, classical pathway;GO:0002455 humoral immune response mediated by circulating immunoglobulin;GO:0031638 zymogen activation	Human disease related genes:Congenital malformations:Congenital malformations of skin; Predicted intracellular proteins; Human disease related genes:Immune system diseases:Primary immunodeficiency	Cytosol;Nucleoplasm (Uncertain)	Palivizumab; Daclizumab; Zinc; Human C1-esterase inhibitor; Conestat alfa; Zinc acetate; Zinc chloride; Zinc sulfate, unspecified form		(M5946)HALLMARK COAGULATION; (M5913)HALLMARK INTERFERON GAMMA RESPONSE; (M5921)HALLMARK COMPLEMENT	1	1	0	0	0	0	0	0	0	1	0	0	0	0	0
IGLL5	100423062	symbol	H. sapiens	100423062	H. sapiens	IGLL5	immunoglobulin lambda like polypeptide 5	GO:0016064 immunoglobulin mediated immune response;GO:0019724 B cell mediated immunity;GO:0002449 lymphocyte mediated immunity	Predicted intracellular proteins; Predicted secreted proteins					1	0	0	0	0	0	0	0	0	0	0	0	0	0	0
C4BPA	722	symbol	H. sapiens	722	H. sapiens	C4BPA	complement component 4 binding protein alpha	GO:0009608 response to symbiont;GO:0009609 response to symbiotic bacterium;GO:0045959 negative regulation of complement activation, classical pathway	Human disease related genes:Immune system diseases:Primary immunodeficiency; Predicted secreted proteins		Zinc; Copper; Zinc acetate; Zinc chloride; Zinc sulfate, unspecified form	(M45)PID CD40 PATHWAY		1	1	0	0	1	0	0	1	0	0	0	0	0	0	0
PLG	5340	symbol	H. sapiens	5340	H. sapiens	PLG	plasminogen	GO:0051919 positive regulation of fibrinolysis;GO:2000048 negative regulation of cell-cell adhesion mediated by cadherin;GO:0051918 negative regulation of fibrinolysis	Cancer-related genes:Candidate cancer biomarkers; Peptidases:Serine-type peptidases; Disease related genes; FDA approved drug targets:Biotech drugs; Candidate cardiovascular disease genes; Predicted intracellular proteins; ENZYME proteins:Hydrolases; Enzymes; Human disease related genes:Cardiovascular diseases:Hematologic diseases; Human disease related genes:Cardiovascular diseases:Vascular dise…	Vesicles (Approved)	Alteplase; Urokinase; Reteplase; Anistreplase; Tenecteplase; Streptokinase; Tranexamic acid; Aminocaproic acid; Bicine; Desmoteplase; Aprotinin; Copper; Gabexate	(M165)PID SYNDECAN 4 PATHWAY; (M159)PID AMB2 NEUTROPHILS PATHWAY; (M174)PID UPA UPAR PATHWAY	(M5919)HALLMARK HEDGEHOG SIGNALING; (M5946)HALLMARK COAGULATION; (M5921)HALLMARK COMPLEMENT	1	1	0	1	0	0	0	0	1	0	0	1	0	1	0
PCCA	5095	symbol	H. sapiens	5095	H. sapiens	PCCA	propionyl-CoA carboxylase subunit alpha	GO:0019626 short-chain fatty acid catabolic process;GO:0046459 short-chain fatty acid metabolic process;GO:0009081 branched-chain amino acid metabolic process	Potential drug targets; Disease related genes; Predicted intracellular proteins; ENZYME proteins:Ligase; Enzymes; Human disease related genes:Congenital disorders of metabolism:Congenital disorders of amino acid metabolism	Mitochondria (Supported)	Biotin			0	0	0	0	0	0	0	0	0	0	0	0	1	0	0
C6	729	symbol	H. sapiens	729	H. sapiens	C6	complement C6	GO:0006958 complement activation, classical pathway;GO:0002455 humoral immune response mediated by circulating immunoglobulin;GO:0006956 complement activation	Cancer-related genes:Candidate cancer biomarkers; Potential drug targets; Disease related genes; Human disease related genes:Immune system diseases:Primary immunodeficiency; Transporters:Transporter channels and pores; Predicted secreted proteins					1	0	1	0	0	0	1	0	0	0	0	0	0	0	0
IGHV3-35	28432	symbol	H. sapiens	28432	H. sapiens	IGHV3-35	immunoglobulin heavy variable 3-35 (non-functional)	GO:0016064 immunoglobulin mediated immune response;GO:0019724 B cell mediated immunity;GO:0002449 lymphocyte mediated immunity	Predicted secreted proteins					1	0	0	0	0	0	0	0	0	0	0	0	0	0	0
C4B	721	symbol	H. sapiens	721	H. sapiens	C4B	complement C4B (Chido blood group)	GO:2000427 positive regulation of apoptotic cell clearance;GO:0008228 opsonization;GO:2000425 regulation of apoptotic cell clearance	Disease related genes; FDA approved drug targets:Biotech drugs; Blood group antigen proteins; Predicted intracellular proteins; Human disease related genes:Immune system diseases:Primary immunodeficiency; Predicted secreted proteins		Human immunoglobulin G; Zinc; Copper; Zinc acetate; Zinc chloride; Zinc sulfate, unspecified form			1	1	0	1	1	1	0	0	0	0	0	0	0	0	1
C4A	720	symbol	H. sapiens	720	H. sapiens	C4A	complement C4A (Rodgers blood group)	GO:2000427 positive regulation of apoptotic cell clearance;GO:2000425 regulation of apoptotic cell clearance;GO:0006958 complement activation, classical pathway	Disease related genes; FDA approved drug targets:Biotech drugs; Blood group antigen proteins; Human disease related genes:Immune system diseases:Allergies and autoimmune diseases; Human disease related genes:Immune system diseases:Primary immunodeficiency; Human disease related genes:Other diseases:Mental and behavioural disorders; Predicted secreted proteins					1	1	0	1	0	1	0	0	0	0	0	0	0	0	0
IGHV3OR16-12	28304	symbol	H. sapiens	28304	H. sapiens	IGHV3OR16-12	immunoglobulin heavy variable 3/OR16-12 (non-functional)							0	0	0	0	0	0	0	0	0	0	0	0	0	0	0
IGKV3D-20	28874	symbol	H. sapiens	28874	H. sapiens	IGKV3D-20	immunoglobulin kappa variable 3D-20	GO:0002377 immunoglobulin production;GO:0002440 production of molecular mediator of immune response;GO:0002250 adaptive immune response	Predicted secreted proteins	Plasma membrane (Approved)				1	0	0	0	0	0	0	0	0	0	1	0	0	0	0
IGHV3OR15-7	28318	symbol	H. sapiens	28318	H. sapiens	IGHV3OR15-7	immunoglobulin heavy variable 3/OR15-7 (pseudogene)							0	0	0	0	0	0	0	0	0	0	0	0	0	0	0
IGLL1	3543	symbol	H. sapiens	3543	H. sapiens	IGLL1	immunoglobulin lambda like polypeptide 1	GO:0016064 immunoglobulin mediated immune response;GO:0019724 B cell mediated immunity;GO:0002449 lymphocyte mediated immunity	Disease related genes; Predicted intracellular proteins; CD markers; Human disease related genes:Immune system diseases:Primary immunodeficiency; Predicted secreted proteins	Endoplasmic reticulum (Approved)	Copper			1	0	0	0	0	0	0	0	1	1	0	0	0	0	0
IGHV4-28	28400	symbol	H. sapiens	28400	H. sapiens	IGHV4-28	immunoglobulin heavy variable 4-28	GO:0016064 immunoglobulin mediated immune response;GO:0019724 B cell mediated immunity;GO:0002449 lymphocyte mediated immunity	Predicted secreted proteins					1	0	0	0	0	0	0	0	0	0	0	0	0	0	0
APOC4	346	symbol	H. sapiens	346	H. sapiens	APOC4	apolipoprotein C4	GO:0010890 positive regulation of sequestering of triglyceride;GO:0010889 regulation of sequestering of triglyceride;GO:0010884 positive regulation of lipid storage	Predicted secreted proteins					0	0	0	0	0	0	0	0	0	0	0	0	1	0	0
C4BPB	725	symbol	H. sapiens	725	H. sapiens	C4BPB	complement component 4 binding protein beta	GO:0009608 response to symbiont;GO:0009609 response to symbiotic bacterium;GO:0045959 negative regulation of complement activation, classical pathway	Human disease related genes:Immune system diseases:Primary immunodeficiency; Predicted secreted proteins	Golgi apparatus (Uncertain)	Zinc; Zinc acetate; Zinc chloride; Zinc sulfate, unspecified form	(M285)PID HNF3A PATHWAY	(M5941)HALLMARK UV RESPONSE UP; (M5921)HALLMARK COMPLEMENT	1	1	0	0	1	0	0	1	0	0	0	0	0	1	0
IGLC6	3542	symbol	H. sapiens	3542	H. sapiens	IGLC6	immunoglobulin lambda constant 6	GO:0050853 B cell receptor signaling pathway;GO:0050851 antigen receptor-mediated signaling pathway;GO:0016064 immunoglobulin mediated immune response						1	0	0	0	1	0	0	0	0	0	0	0	0	0	0
APOL1	8542	symbol	H. sapiens	8542	H. sapiens	APOL1	apolipoprotein L1	GO:0051838 cytolysis by host of symbiont cells;GO:0051873 killing by host of symbiont cells;GO:0031640 killing of cells of another organism	Potential drug targets; Disease related genes; Human disease related genes:Urinary system diseases:Kidney diseases; Candidate cardiovascular disease genes; Transporters:Transporter channels and pores; Predicted secreted proteins		Zinc; Zinc acetate; Zinc chloride; Zinc sulfate, unspecified form			1	0	1	1	0	0	0	0	0	1	0	1	1	0	0
APOE	348	symbol	H. sapiens	348	H. sapiens	APOE	apolipoprotein E	GO:0071831 intermediate-density lipoprotein particle clearance;GO:0150200 regulation of transport across blood-brain barrier;GO:0150201 positive regulation of transport across blood-brain barrier	Cancer-related genes:Candidate cancer biomarkers; Human disease related genes:Nervous system diseases:Neurodegenerative diseases; Disease related genes; Candidate cardiovascular disease genes; Human disease related genes:Congenital disorders of metabolism:Other congenital disorders of metabolism; Human disease related genes:Congenital disorders of metabolism:Congenital disorders of lipid/glycolip…	Vesicles (Approved)	Zinc; Copper; Zinc acetate; Zinc chloride; Zinc sulfate, unspecified form		(M5905)HALLMARK ADIPOGENESIS; (M5934)HALLMARK XENOBIOTIC METABOLISM	0	1	0	1	0	0	0	1	0	0	0	1	1	1	0
C3	718	symbol	H. sapiens	718	H. sapiens	C3	complement C3	GO:0001970 positive regulation of activation of membrane attack complex;GO:0150064 vertebrate eye-specific patterning;GO:0001798 positive regulation of type IIa hypersensitivity	Disease related genes; FDA approved drug targets:Biotech drugs; Candidate cardiovascular disease genes; Predicted intracellular proteins; Human disease related genes:Immune system diseases:Primary immunodeficiency; Human disease related genes:Cardiovascular diseases:Hematologic diseases; Human disease related genes:Nervous system diseases:Eye disease; Predicted secreted proteins		Human immunoglobulin G; Zinc; S-Hydroxycysteine; Mirococept; Copper; Zinc acetate; Zinc chloride; Zinc sulfate, unspecified form	(M119)PID ERB GENOMIC PATHWAY; (M169)PID INTEGRIN2 PATHWAY; (M200)PID ERA GENOMIC PATHWAY	(M5946)HALLMARK COAGULATION; (M5905)HALLMARK ADIPOGENESIS; (M5921)HALLMARK COMPLEMENT	1	1	1	1	1	1	1	1	0	0	0	0	1	0	1
IGHA1	3493	symbol	H. sapiens	3493	H. sapiens	IGHA1	immunoglobulin heavy constant alpha 1	GO:0060267 positive regulation of respiratory burst;GO:0060263 regulation of respiratory burst;GO:0003094 glomerular filtration	Predicted intracellular proteins; Disease related genes; Predicted secreted proteins			(M2)PID SMAD2 3NUCLEAR PATHWAY		1	0	0	0	1	0	0	0	0	0	0	0	0	0	0
IGHV5-51	28388	symbol	H. sapiens	28388	H. sapiens	IGHV5-51	immunoglobulin heavy variable 5-51	GO:0016064 immunoglobulin mediated immune response;GO:0019724 B cell mediated immunity;GO:0002449 lymphocyte mediated immunity	Predicted secreted proteins					1	0	0	0	0	0	0	0	0	0	0	0	0	0	0
IGHV3-21	28444	symbol	H. sapiens	28444	H. sapiens	IGHV3-21	immunoglobulin heavy variable 3-21	GO:0016064 immunoglobulin mediated immune response;GO:0019724 B cell mediated immunity;GO:0002449 lymphocyte mediated immunity	Predicted secreted proteins					1	0	0	0	0	0	0	0	0	0	0	0	0	0	0
IGHV1-18	28468	symbol	H. sapiens	28468	H. sapiens	IGHV1-18	immunoglobulin heavy variable 1-18	GO:0016064 immunoglobulin mediated immune response;GO:0019724 B cell mediated immunity;GO:0002449 lymphocyte mediated immunity	Predicted secreted proteins					1	0	0	0	0	0	0	0	0	0	0	0	0	0	0
IGHG1	3500	symbol	H. sapiens	3500	H. sapiens	IGHG1	immunoglobulin heavy constant gamma 1 (G1m marker)	GO:0097278 complement-dependent cytotoxicity;GO:0001788 antibody-dependent cellular cytotoxicity;GO:0001794 type IIa hypersensitivity	FDA approved drug targets:Biotech drugs; Predicted intracellular proteins; Disease related genes; Predicted secreted proteins			(M28)PID IL4 2PATHWAY		1	0	1	0	1	1	0	0	0	0	0	0	0	0	0
AMBP	259	symbol	H. sapiens	259	H. sapiens	AMBP	alpha-1-microglobulin/bikunin precursor	GO:0042167 heme catabolic process;GO:0046149 pigment catabolic process;GO:0006787 porphyrin-containing compound catabolic process	Predicted intracellular proteins; Predicted secreted proteins	Vesicles (Approved); Additional: Cytosol;Golgi apparatus		(M3468)NABA ECM REGULATORS; (M5885)NABA MATRISOME ASSOCIATED; (M5889)NABA MATRISOME		0	1	0	0	0	0	0	1	0	0	0	1	0	0	0
IGHV3-23	28442	symbol	H. sapiens	28442	H. sapiens	IGHV3-23	immunoglobulin heavy variable 3-23	GO:0016064 immunoglobulin mediated immune response;GO:0019724 B cell mediated immunity;GO:0002449 lymphocyte mediated immunity	Predicted secreted proteins					1	0	0	0	0	0	0	0	0	0	0	0	0	0	0
IGKV3OR2-268	3523	symbol	H. sapiens	3523	H. sapiens	IGKV3OR2-268	immunoglobulin kappa variable 3/OR2-268 (non-functional)							0	0	0	0	0	0	0	0	0	0	0	0	0	0	0
IGHG3	3502	symbol	H. sapiens	3502	H. sapiens	IGHG3	immunoglobulin heavy constant gamma 3 (G3m marker)	GO:0006958 complement activation, classical pathway;GO:0002455 humoral immune response mediated by circulating immunoglobulin;GO:0006956 complement activation	Predicted intracellular proteins; Predicted secreted proteins			(M28)PID IL4 2PATHWAY		1	0	0	0	1	0	0	0	0	0	0	0	0	0	0
SAA4	6291	symbol	H. sapiens	6291	H. sapiens	SAA4	serum amyloid A4, constitutive	GO:0006953 acute-phase response;GO:0002526 acute inflammatory response;GO:0006954 inflammatory response	Predicted secreted proteins					0	0	0	0	0	1	0	0	0	0	0	0	1	1	0
IGKC	3514	symbol	H. sapiens	3514	H. sapiens	IGKC	immunoglobulin kappa constant	GO:0050853 B cell receptor signaling pathway;GO:0001895 retina homeostasis;GO:0050851 antigen receptor-mediated signaling pathway	Predicted intracellular proteins; Predicted secreted proteins					1	0	0	0	1	0	0	0	0	0	0	0	0	0	0
IGKV3D-11	28876	symbol	H. sapiens	28876	H. sapiens	IGKV3D-11	immunoglobulin kappa variable 3D-11	GO:0002377 immunoglobulin production;GO:0002440 production of molecular mediator of immune response;GO:0002250 adaptive immune response	Predicted secreted proteins	Plasma membrane (Approved)				1	0	0	0	0	0	0	0	0	0	1	0	0	0	0
CP	1356	symbol	H. sapiens	1356	H. sapiens	CP	ceruloplasmin	GO:0006825 copper ion transport;GO:0006826 iron ion transport;GO:0006879 intracellular iron ion homeostasis	Cancer-related genes:Candidate cancer biomarkers; Human disease related genes:Nervous system diseases:Neurodegenerative diseases; Potential drug targets; Disease related genes; Transporters:Accessory Factors Involved in Transport; Candidate cardiovascular disease genes; Predicted intracellular proteins; ENZYME proteins:Oxidoreductases; Enzymes; Predicted secreted proteins		Calcium; Iron; Zinc; Silver; Zinc acetate; Ferrous gluconate; Ferrous succinate; Ferrous ascorbate; Ferrous fumarate; Ferrous glycine sulfate; Zinc chloride; Zinc sulfate, unspecified form	(M255)PID HIF1 TFPATHWAY	(M5891)HALLMARK HYPOXIA; (M5921)HALLMARK COMPLEMENT	0	0	0	1	0	0	0	0	0	0	0	0	0	0	0
IGKV6-21	28906	symbol	H. sapiens	28906	H. sapiens	IGKV6-21	immunoglobulin kappa variable 6-21 (non-functional)	GO:0002377 immunoglobulin production;GO:0002440 production of molecular mediator of immune response;GO:0002250 adaptive immune response	Predicted secreted proteins					1	0	0	0	0	0	0	0	0	0	1	0	0	0	0
CFP	5199	symbol	H. sapiens	5199	H. sapiens	CFP	complement factor properdin	GO:1903028 positive regulation of opsonization;GO:1903027 regulation of opsonization;GO:0006957 complement activation, alternative pathway	Human disease related genes:Immune system diseases:Primary immunodeficiency; Predicted intracellular proteins; Disease related genes; Predicted secreted proteins	Vesicles (Approved)			(M5924)HALLMARK MTORC1 SIGNALING; (M5950)HALLMARK ALLOGRAFT REJECTION	1	1	1	1	1	0	0	1	0	1	0	0	0	0	1
IGHV3-43	28426	symbol	H. sapiens	28426	H. sapiens	IGHV3-43	immunoglobulin heavy variable 3-43	GO:0016064 immunoglobulin mediated immune response;GO:0019724 B cell mediated immunity;GO:0002449 lymphocyte mediated immunity	Predicted secreted proteins					1	0	0	0	0	0	0	0	0	0	0	0	0	0	0
IGKV1-27	28935	symbol	H. sapiens	28935	H. sapiens	IGKV1-27	immunoglobulin kappa variable 1-27	GO:0002377 immunoglobulin production;GO:0002440 production of molecular mediator of immune response;GO:0002250 adaptive immune response	Predicted secreted proteins					1	0	0	0	0	0	0	0	0	0	1	0	0	0	0
CLU	1191	symbol	H. sapiens	1191	H. sapiens	CLU	clusterin	GO:1902847 regulation of neuronal signal transduction;GO:1902998 positive regulation of neurofibrillary tangle assembly;GO:1902996 regulation of neurofibrillary tangle assembly	Cancer-related genes:Candidate cancer biomarkers; Candidate cardiovascular disease genes; Predicted intracellular proteins; Predicted secreted proteins	Cytosol (Supported)	Zinc; Copper; Zinc acetate; Zinc chloride; Zinc sulfate, unspecified form	(M254)PID MYC REPRESS PATHWAY	(M5892)HALLMARK CHOLESTEROL HOMEOSTASIS; (M5946)HALLMARK COAGULATION; (M5902)HALLMARK APOPTOSIS	1	0	1	1	0	1	1	1	1	0	0	0	1	0	1
IGHV3-72	28410	symbol	H. sapiens	28410	H. sapiens	IGHV3-72	immunoglobulin heavy variable 3-72	GO:0016064 immunoglobulin mediated immune response;GO:0019724 B cell mediated immunity;GO:0002449 lymphocyte mediated immunity	Predicted secreted proteins					1	0	0	0	0	0	0	0	0	0	0	0	0	0	0
KIAA0196	9897	gene_synonym	H. sapiens	9897	H. sapiens	WASHC5	WASH complex subunit 5	GO:0140285 endosome fission;GO:0040038 polar body extrusion after meiotic divisions;GO:0033206 meiotic cytokinesis	Human disease related genes:Nervous system diseases:Other nervous and sensory system diseases; Human disease related genes:Congenital malformations:Other congenital malformations; Predicted intracellular proteins; Disease related genes	Nucleoplasm (Enhanced)				0	1	0	0	0	0	0	0	0	0	0	0	1	0	0
IGHG2	3501	symbol	H. sapiens	3501	H. sapiens	IGHG2	immunoglobulin heavy constant gamma 2 (G2m marker)	GO:0006958 complement activation, classical pathway;GO:0002455 humoral immune response mediated by circulating immunoglobulin;GO:0006956 complement activation	FDA approved drug targets:Biotech drugs; Predicted intracellular proteins; Predicted secreted proteins					1	0	0	0	1	0	0	0	0	0	0	0	0	0	0
S100A9	6280	symbol	H. sapiens	6280	H. sapiens	S100A9	S100 calcium binding protein A9	GO:0035606 peptidyl-cysteine S-trans-nitrosylation;GO:0070488 neutrophil aggregation;GO:0032119 sequestering of zinc ion	Cancer-related genes:Candidate cancer biomarkers; Predicted intracellular proteins; Predicted secreted proteins	Cytosol;Intermediate filaments;Plasma membrane (Supported)	Calcium; Zinc; Zinc acetate; Zinc chloride; Zinc sulfate, unspecified form	(M264)PID TOLL ENDOGENOUS PATHWAY; (M5883)NABA SECRETED FACTORS; (M5885)NABA MATRISOME ASSOCIATED	(M5907)HALLMARK ESTROGEN RESPONSE LATE; (M5921)HALLMARK COMPLEMENT	1	1	0	0	1	1	0	0	0	0	0	0	1	0	1
APOA4	337	symbol	H. sapiens	337	H. sapiens	APOA4	apolipoprotein A4	GO:0034444 regulation of plasma lipoprotein oxidation;GO:0034445 negative regulation of plasma lipoprotein oxidation;GO:0006982 response to lipid hydroperoxide	Candidate cardiovascular disease genes; Predicted secreted proteins	Vesicles (Approved)	Zinc; Copper; Zinc acetate		(M5921)HALLMARK COMPLEMENT	1	0	0	0	0	0	0	1	0	0	0	0	1	1	0
PCCB	5096	symbol	H. sapiens	5096	H. sapiens	PCCB	propionyl-CoA carboxylase subunit beta	GO:0019626 short-chain fatty acid catabolic process;GO:0046459 short-chain fatty acid metabolic process;GO:0009081 branched-chain amino acid metabolic process	Potential drug targets; Disease related genes; Predicted intracellular proteins; ENZYME proteins:Ligase; Enzymes; Human disease related genes:Congenital disorders of metabolism:Congenital disorders of amino acid metabolism		Biotin; Valine			0	0	0	0	0	0	0	0	0	0	0	0	1	0	0
ORM2	5005	symbol	H. sapiens	5005	H. sapiens	ORM2	orosomucoid 2	GO:0006953 acute-phase response;GO:0032731 positive regulation of interleukin-1 beta production;GO:0002526 acute inflammatory response	FDA approved drug targets:Small molecule drugs; Predicted secreted proteins	Vesicles (Approved); Additional: Golgi apparatus	Disopyramide; Lidocaine; Imipramine; Zinc; Zinc acetate; Zinc chloride; Zinc sulfate, unspecified form			0	0	0	0	0	1	1	0	1	0	0	0	0	0	1
IGHG4	3503	symbol	H. sapiens	3503	H. sapiens	IGHG4	immunoglobulin heavy constant gamma 4 (G4m marker)	GO:0006958 complement activation, classical pathway;GO:0002455 humoral immune response mediated by circulating immunoglobulin;GO:0006956 complement activation	FDA approved drug targets:Biotech drugs; Predicted intracellular proteins; Predicted secreted proteins					1	0	0	0	1	0	0	0	0	0	0	0	0	0	0

## Sheet: Fig.1&Sup.Fig.4 Metascape ORAb
GroupID	Category	Term	Description	LogP	Log(q-value)	Genes	Symbols	InTerm_InList
1_Summary	GO Biological Processes	GO:0016064	immunoglobulin mediated immune response	-70.1462	-65.8	710,712,713,714,715,716,718,720,721,722,725,727,729,730,731,732,735,1191,3493,3500,3501,3502,3503,3514,3542,3543,28388,28391,28400,28410,28423,28426,28429,28432,28442,28444,28468,100423062,28870,28874,28876,28883,28906,28935,5199,820,5196,6280,5340,337,8542	SERPING1,C1QA,C1QB,C1QC,C1R,C1S,C3,C4A,C4B,C4BPA,C4BPB,C5,C6,C7,C8A,C8B,C9,CLU,IGHA1,IGHG1,IGHG2,IGHG3,IGHG4,IGKC,IGLC6,IGLL1,IGHV5-51,IGHV4-61,IGHV4-28,IGHV3-72,IGHV3-49,IGHV3-43,IGHV3-38,IGHV3-35,IGHV3-23,IGHV3-21,IGHV1-18,IGLL5,IGKV6D-21,IGKV3D-20,IGKV3D-11,IGKV2D-28,IGKV6-21,IGKV1-27,CFP,CAMP,PF4,S100A9,PLG,APOA4,APOL1	51/-
1_Member	GO Biological Processes	GO:0016064	immunoglobulin mediated immune response	-70.1462	-65.8	710,712,713,714,715,716,718,720,721,722,725,727,729,730,731,732,735,1191,3493,3500,3501,3502,3503,3514,3542,3543,28388,28391,28400,28410,28423,28426,28429,28432,28442,28444,28468,100423062	SERPING1,C1QA,C1QB,C1QC,C1R,C1S,C3,C4A,C4B,C4BPA,C4BPB,C5,C6,C7,C8A,C8B,C9,CLU,IGHA1,IGHG1,IGHG2,IGHG3,IGHG4,IGKC,IGLC6,IGLL1,IGHV5-51,IGHV4-61,IGHV4-28,IGHV3-72,IGHV3-49,IGHV3-43,IGHV3-38,IGHV3-35,IGHV3-23,IGHV3-21,IGHV1-18,IGLL5	38/163
1_Member	GO Biological Processes	GO:0019724	B cell mediated immunity	-69.5835	-65.538	710,712,713,714,715,716,718,720,721,722,725,727,729,730,731,732,735,1191,3493,3500,3501,3502,3503,3514,3542,3543,28388,28391,28400,28410,28423,28426,28429,28432,28442,28444,28468,100423062	SERPING1,C1QA,C1QB,C1QC,C1R,C1S,C3,C4A,C4B,C4BPA,C4BPB,C5,C6,C7,C8A,C8B,C9,CLU,IGHA1,IGHG1,IGHG2,IGHG3,IGHG4,IGKC,IGLC6,IGLL1,IGHV5-51,IGHV4-61,IGHV4-28,IGHV3-72,IGHV3-49,IGHV3-43,IGHV3-38,IGHV3-35,IGHV3-23,IGHV3-21,IGHV1-18,IGLL5	38/168
1_Member	GO Biological Processes	GO:0002449	lymphocyte mediated immunity	-63.7043	-59.835	710,712,713,714,715,716,718,720,721,722,725,727,729,730,731,732,735,1191,3493,3500,3501,3502,3503,3514,3542,3543,28388,28391,28400,28410,28423,28426,28429,28432,28442,28444,28468,100423062	SERPING1,C1QA,C1QB,C1QC,C1R,C1S,C3,C4A,C4B,C4BPA,C4BPB,C5,C6,C7,C8A,C8B,C9,CLU,IGHA1,IGHG1,IGHG2,IGHG3,IGHG4,IGKC,IGLC6,IGLL1,IGHV5-51,IGHV4-61,IGHV4-28,IGHV3-72,IGHV3-49,IGHV3-43,IGHV3-38,IGHV3-35,IGHV3-23,IGHV3-21,IGHV1-18,IGLL5	38/232
1_Member	GO Biological Processes	GO:0002460	adaptive immune response based on somatic recombination of immune receptors built from immunoglobulin superfamily domains	-62.9507	-59.206	710,712,713,714,715,716,718,720,721,722,725,727,729,730,731,732,735,1191,3493,3500,3501,3502,3503,3514,3542,3543,28388,28391,28400,28410,28423,28426,28429,28432,28442,28444,28468,100423062	SERPING1,C1QA,C1QB,C1QC,C1R,C1S,C3,C4A,C4B,C4BPA,C4BPB,C5,C6,C7,C8A,C8B,C9,CLU,IGHA1,IGHG1,IGHG2,IGHG3,IGHG4,IGKC,IGLC6,IGLL1,IGHV5-51,IGHV4-61,IGHV4-28,IGHV3-72,IGHV3-49,IGHV3-43,IGHV3-38,IGHV3-35,IGHV3-23,IGHV3-21,IGHV1-18,IGLL5	38/242
1_Member	GO Biological Processes	GO:0002443	leukocyte mediated immunity	-59.9957	-56.348	710,712,713,714,715,716,718,720,721,722,725,727,729,730,731,732,735,1191,3493,3500,3501,3502,3503,3514,3542,3543,28388,28391,28400,28410,28423,28426,28429,28432,28442,28444,28468,100423062	SERPING1,C1QA,C1QB,C1QC,C1R,C1S,C3,C4A,C4B,C4BPA,C4BPB,C5,C6,C7,C8A,C8B,C9,CLU,IGHA1,IGHG1,IGHG2,IGHG3,IGHG4,IGKC,IGLC6,IGLL1,IGHV5-51,IGHV4-61,IGHV4-28,IGHV3-72,IGHV3-49,IGHV3-43,IGHV3-38,IGHV3-35,IGHV3-23,IGHV3-21,IGHV1-18,IGLL5	38/286
1_Member	GO Biological Processes	GO:0002250	adaptive immune response	-57.5385	-53.97	710,712,713,714,715,716,718,720,721,722,725,727,729,730,731,732,735,1191,3493,3500,3501,3502,3503,3514,3542,3543,28388,28391,28400,28410,28423,28426,28429,28432,28442,28444,28468,28870,28874,28876,28883,28906,28935,100423062	SERPING1,C1QA,C1QB,C1QC,C1R,C1S,C3,C4A,C4B,C4BPA,C4BPB,C5,C6,C7,C8A,C8B,C9,CLU,IGHA1,IGHG1,IGHG2,IGHG3,IGHG4,IGKC,IGLC6,IGLL1,IGHV5-51,IGHV4-61,IGHV4-28,IGHV3-72,IGHV3-49,IGHV3-43,IGHV3-38,IGHV3-35,IGHV3-23,IGHV3-21,IGHV1-18,IGKV6D-21,IGKV3D-20,IGKV3D-11,IGKV2D-28,IGKV6-21,IGKV1-27,IGLL5	44/647
1_Member	GO Biological Processes	GO:0002252	immune effector process	-53.9848	-50.483	710,712,713,714,715,716,718,720,721,722,725,727,729,730,731,732,735,1191,3493,3500,3501,3502,3503,3514,3542,3543,5199,28388,28391,28400,28410,28423,28426,28429,28432,28442,28444,28468,100423062	SERPING1,C1QA,C1QB,C1QC,C1R,C1S,C3,C4A,C4B,C4BPA,C4BPB,C5,C6,C7,C8A,C8B,C9,CLU,IGHA1,IGHG1,IGHG2,IGHG3,IGHG4,IGKC,IGLC6,IGLL1,CFP,IGHV5-51,IGHV4-61,IGHV4-28,IGHV3-72,IGHV3-49,IGHV3-43,IGHV3-38,IGHV3-35,IGHV3-23,IGHV3-21,IGHV1-18,IGLL5	39/455
1_Member	GO Biological Processes	GO:0006958	complement activation, classical pathway	-52.735	-49.292	710,712,713,714,715,716,718,720,721,722,725,727,729,730,731,732,735,1191,3493,3500,3501,3502,3503	SERPING1,C1QA,C1QB,C1QC,C1R,C1S,C3,C4A,C4B,C4BPA,C4BPB,C5,C6,C7,C8A,C8B,C9,CLU,IGHA1,IGHG1,IGHG2,IGHG3,IGHG4	23/39
1_Member	GO Biological Processes	GO:0002455	humoral immune response mediated by circulating immunoglobulin	-51.3312	-47.939	710,712,713,714,715,716,718,720,721,722,725,727,729,730,731,732,735,1191,3493,3500,3501,3502,3503	SERPING1,C1QA,C1QB,C1QC,C1R,C1S,C3,C4A,C4B,C4BPA,C4BPB,C5,C6,C7,C8A,C8B,C9,CLU,IGHA1,IGHG1,IGHG2,IGHG3,IGHG4	23/43
1_Member	GO Biological Processes	GO:0006956	complement activation	-50.3024	-46.956	710,712,713,714,715,716,718,720,721,722,725,727,729,730,731,732,735,1191,3493,3500,3501,3502,3503,5199	SERPING1,C1QA,C1QB,C1QC,C1R,C1S,C3,C4A,C4B,C4BPA,C4BPB,C5,C6,C7,C8A,C8B,C9,CLU,IGHA1,IGHG1,IGHG2,IGHG3,IGHG4,CFP	24/57
1_Member	GO Biological Processes	GO:0006959	humoral immune response	-39.8649	-36.56	710,712,713,714,715,716,718,720,721,722,725,727,729,730,731,732,735,820,1191,3493,3500,3501,3502,3503,5196,5199,6280	SERPING1,C1QA,C1QB,C1QC,C1R,C1S,C3,C4A,C4B,C4BPA,C4BPB,C5,C6,C7,C8A,C8B,C9,CAMP,CLU,IGHA1,IGHG1,IGHG2,IGHG3,IGHG4,PF4,CFP,S100A9	27/230
1_Member	Reactome Gene Sets	R-HSA-977606	Regulation of Complement cascade	-39.1444	-35.877	710,712,713,714,715,716,718,720,721,722,725,727,729,730,731,732,735,1191,5199	SERPING1,C1QA,C1QB,C1QC,C1R,C1S,C3,C4A,C4B,C4BPA,C4BPB,C5,C6,C7,C8A,C8B,C9,CLU,CFP	19/47
1_Member	Reactome Gene Sets	R-HSA-166658	Complement cascade	-37.0183	-33.786	710,712,713,714,715,716,718,720,721,722,725,727,729,730,731,732,735,1191,5199	SERPING1,C1QA,C1QB,C1QC,C1R,C1S,C3,C4A,C4B,C4BPA,C4BPB,C5,C6,C7,C8A,C8B,C9,CLU,CFP	19/58
1_Member	WikiPathways	WP545	Complement activation	-35.1026	-31.902	712,713,714,715,716,718,720,721,727,729,730,731,732,735,5199	C1QA,C1QB,C1QC,C1R,C1S,C3,C4A,C4B,C5,C6,C7,C8A,C8B,C9,CFP	15/23
1_Member	KEGG Pathway	hsa04610	Complement and coagulation cascades	-33.2751	-30.105	710,712,713,714,715,716,718,720,721,722,725,727,729,730,731,732,735,1191,5340	SERPING1,C1QA,C1QB,C1QC,C1R,C1S,C3,C4A,C4B,C4BPA,C4BPB,C5,C6,C7,C8A,C8B,C9,CLU,PLG	19/86
1_Member	GO Biological Processes	GO:0002253	activation of immune response	-32.0107	-28.868	710,712,713,714,715,716,718,720,721,722,725,727,729,730,731,732,735,1191,3493,3500,3501,3502,3503,3514,3542,5199	SERPING1,C1QA,C1QB,C1QC,C1R,C1S,C3,C4A,C4B,C4BPA,C4BPB,C5,C6,C7,C8A,C8B,C9,CLU,IGHA1,IGHG1,IGHG2,IGHG3,IGHG4,IGKC,IGLC6,CFP	26/380
1_Member	WikiPathways	WP5090	Complement system in neuronal development and plasticity	-31.2903	-28.174	710,712,713,714,715,716,718,720,721,722,725,727,729,730,731,732,735,1191,5199	SERPING1,C1QA,C1QB,C1QC,C1R,C1S,C3,C4A,C4B,C4BPA,C4BPB,C5,C6,C7,C8A,C8B,C9,CLU,CFP	19/107
1_Member	GO Biological Processes	GO:0050778	positive regulation of immune response	-25.8006	-22.709	710,712,713,714,715,716,718,720,721,722,725,727,729,730,731,732,735,1191,3493,3500,3501,3502,3503,3514,3542,5199	SERPING1,C1QA,C1QB,C1QC,C1R,C1S,C3,C4A,C4B,C4BPA,C4BPB,C5,C6,C7,C8A,C8B,C9,CLU,IGHA1,IGHG1,IGHG2,IGHG3,IGHG4,IGKC,IGLC6,CFP	26/658
1_Member	WikiPathways	WP558	Complement and coagulation cascades	-22.7808	-19.713	710,712,713,714,715,716,718,721,729,730,735,1191,5340	SERPING1,C1QA,C1QB,C1QC,C1R,C1S,C3,C4B,C6,C7,C9,CLU,PLG	13/58
1_Member	GO Biological Processes	GO:0045087	innate immune response	-19.8682	-16.823	337,710,712,713,714,715,716,718,720,721,722,725,727,729,730,731,732,735,820,1191,5199,6280,8542	APOA4,SERPING1,C1QA,C1QB,C1QC,C1R,C1S,C3,C4A,C4B,C4BPA,C4BPB,C5,C6,C7,C8A,C8B,C9,CAMP,CLU,CFP,S100A9,APOL1	23/773
1_Member	KEGG Pathway	hsa05322	Systemic lupus erythematosus	-19.4229	-16.399	712,713,714,715,716,718,720,721,727,729,730,731,732,735	C1QA,C1QB,C1QC,C1R,C1S,C3,C4A,C4B,C5,C6,C7,C8A,C8B,C9	14/137
1_Member	WikiPathways	WP2328	Allograft rejection	-18.1089	-15.143	712,713,714,718,720,721,727,729,730,731,732,735	C1QA,C1QB,C1QC,C3,C4A,C4B,C5,C6,C7,C8A,C8B,C9	12/90
1_Member	WikiPathways	WP2806	Complement system	-17.6984	-14.767	710,716,718,720,722,727,729,730,731,735,5199,5340	SERPING1,C1S,C3,C4A,C4BPA,C5,C6,C7,C8A,C9,CFP,PLG	12/97
1_Member	KEGG Pathway	hsa05171	Coronavirus disease - COVID-19	-16.1606	-13.246	712,713,714,715,716,718,720,721,727,729,730,731,732,735	C1QA,C1QB,C1QC,C1R,C1S,C3,C4A,C4B,C5,C6,C7,C8A,C8B,C9	14/232
2_Summary	KEGG Pathway	hsa05133	Pertussis	-19.0449	-16.041	710,712,713,714,715,716,718,720,721,722,725,727,5199,820,5340,3306,259,5196,6280,348,9897	SERPING1,C1QA,C1QB,C1QC,C1R,C1S,C3,C4A,C4B,C4BPA,C4BPB,C5,CFP,CAMP,PLG,HSPA2,AMBP,PF4,S100A9,APOE,WASHC5	21/-
2_Member	KEGG Pathway	hsa05133	Pertussis	-19.0449	-16.041	710,712,713,714,715,716,718,720,721,722,725,727	SERPING1,C1QA,C1QB,C1QC,C1R,C1S,C3,C4A,C4B,C4BPA,C4BPB,C5	12/76
2_Member	Reactome Gene Sets	R-HSA-166663	Initial triggering of complement	-18.3663	-15.382	712,713,714,715,716,718,720,721,5199	C1QA,C1QB,C1QC,C1R,C1S,C3,C4A,C4B,CFP	45558
2_Member	KEGG Pathway	hsa05150	Staphylococcus aureus infection	-15.8577	-12.958	712,713,714,715,716,718,720,721,727,820,5340	C1QA,C1QB,C1QC,C1R,C1S,C3,C4A,C4B,C5,CAMP,PLG	11/96
2_Member	Reactome Gene Sets	R-HSA-173623	Classical antibody-mediated complement activation	-12.6338	-9.806	712,713,714,715,716	C1QA,C1QB,C1QC,C1R,C1S	45418
2_Member	WikiPathways	WP3941	Oxidative damage response	-11.5785	-8.788	712,713,714,715,716,721,727	C1QA,C1QB,C1QC,C1R,C1S,C4B,C5	7/40
2_Member	Reactome Gene Sets	R-HSA-166786	Creation of C4 and C2 activators	-10.1162	-7.361	712,713,714,715,716	C1QA,C1QB,C1QC,C1R,C1S	45426
2_Member	GO Biological Processes	GO:0098883	synapse pruning	-8.39707	-5.684	712,713,714,718	C1QA,C1QB,C1QC,C3	45392
2_Member	CORUM	CORUM:6418	C1q complex	-8.02602	-5.342	712,713,714	C1QA,C1QB,C1QC	45354
2_Member	GO Biological Processes	GO:0150146	cell junction disassembly	-7.72165	-5.047	712,713,714,718	C1QA,C1QB,C1QC,C3	45396
2_Member	KEGG Pathway	hsa04936	Alcoholic liver disease	-7.62499	-4.96	712,713,714,718,720,721,727	C1QA,C1QB,C1QC,C3,C4A,C4B,C5	7/142
2_Member	GO Biological Processes	GO:0022411	cellular component disassembly	-4.17401	-1.725	712,713,714,718,3306,5340	C1QA,C1QB,C1QC,C3,HSPA2,PLG	6/322
2_Member	KEGG Pathway	hsa05142	Chagas disease	-4.15521	-1.712	712,713,714,718	C1QA,C1QB,C1QC,C3	4/102
2_Member	WikiPathways	WP3937	Microglia pathogen phagocytosis pathway	-4.05591	-1.618	712,713,714	C1QA,C1QB,C1QC	3/40
2_Member	Canonical Pathways	M5885	NABA MATRISOME ASSOCIATED	-3.70112	-1.309	259,710,712,713,714,5196,5340,6280	AMBP,SERPING1,C1QA,C1QB,C1QC,PF4,PLG,S100A9	8/751
2_Member	GO Biological Processes	GO:0050808	synapse organization	-3.16714	-0.85	348,712,713,714,718	APOE,C1QA,C1QB,C1QC,C3	5/326
2_Member	GO Biological Processes	GO:0034330	cell junction organization	-2.27556	-0.096	348,712,713,714,718	APOE,C1QA,C1QB,C1QC,C3	5/523
2_Member	Canonical Pathways	M5880	NABA ECM AFFILIATED	-2.23119	-0.055	712,713,714	C1QA,C1QB,C1QC	3/170
2_Member	GO Biological Processes	GO:0048469	cell maturation	-2.18291	-0.018	712,718,9897	C1QA,C3,WASHC5	3/177
3_Summary	Reactome Gene Sets	R-HSA-166665	Terminal pathway of complement	-17.9227	-14.974	727,729,730,731,732,735,1191,718,5199,820,3500,5196,8542,712,713,714	C5,C6,C7,C8A,C8B,C9,CLU,C3,CFP,CAMP,IGHG1,PF4,APOL1,C1QA,C1QB,C1QC	16/-
3_Member	Reactome Gene Sets	R-HSA-166665	Terminal pathway of complement	-17.9227	-14.974	727,729,730,731,732,735,1191	C5,C6,C7,C8A,C8B,C9,CLU	45481
3_Member	GO Biological Processes	GO:0006957	complement activation, alternative pathway	-15.0223	-12.138	718,727,730,731,732,735,5199	C3,C5,C7,C8A,C8B,C9,CFP	45488
3_Member	GO Biological Processes	GO:0001906	cell killing	-14.3266	-11.457	718,727,729,730,731,732,735,820,3500,5196,8542	C3,C5,C6,C7,C8A,C8B,C9,CAMP,IGHG1,PF4,APOL1	11/131
3_Member	GO Biological Processes	GO:0031640	killing of cells of another organism	-12.8544	-10.013	727,729,730,731,732,735,820,5196,8542	C5,C6,C7,C8A,C8B,C9,CAMP,PF4,APOL1	9/82
3_Member	GO Biological Processes	GO:0141061	disruption of cell in another organism	-12.8544	-10.013	727,729,730,731,732,735,820,5196,8542	C5,C6,C7,C8A,C8B,C9,CAMP,PF4,APOL1	9/82
3_Member	GO Biological Processes	GO:0141060	disruption of anatomical structure in another organism	-12.5232	-9.708	727,729,730,731,732,735,820,5196,8542	C5,C6,C7,C8A,C8B,C9,CAMP,PF4,APOL1	9/89
3_Member	KEGG Pathway	hsa05020	Prion disease	-8.16575	-5.472	712,713,714,727,729,730,731,732,735	C1QA,C1QB,C1QC,C5,C6,C7,C8A,C8B,C9	9/272
3_Member	KEGG Pathway	hsa04810	Regulation of actin cytoskeleton	-5.00314	-2.52	727,729,730,731,732,735	C5,C6,C7,C8A,C8B,C9	6/229
3_Member	KEGG Pathway	hsa05146	Amoebiasis	-2.85703	-0.596	731,732,735	C8A,C8B,C9	3/102
4_Summary	Reactome Gene Sets	R-HSA-174577	Activation of C3 and C5	-11.6652	-8.863	718,720,721,727,5199,348,1356,3483,5340,6694,8542,1191	C3,C4A,C4B,C5,CFP,APOE,CP,IGFALS,PLG,SPP2,APOL1,CLU	12/-
4_Member	Reactome Gene Sets	R-HSA-174577	Activation of C3 and C5	-11.6652	-8.863	718,720,721,727,5199	C3,C4A,C4B,C5,CFP	45420
4_Member	Reactome Gene Sets	R-HSA-381426	Regulation of Insulin-like Growth Factor (IGF) transport and uptake by Insulin-like Growth Factor Binding Proteins (IGFBPs)	-11.1681	-8.39	348,718,720,721,1356,3483,5340,6694,8542	APOE,C3,C4A,C4B,CP,IGFALS,PLG,SPP2,APOL1	9/125
4_Member	Reactome Gene Sets	R-HSA-8957275	Post-translational protein phosphorylation	-8.45324	-5.73	348,718,720,721,1356,6694,8542	APOE,C3,C4A,C4B,CP,SPP2,APOL1	7/108
4_Member	GO Biological Processes	GO:2000427	positive regulation of apoptotic cell clearance	-6.28117	-3.698	718,720,721	C3,C4A,C4B	45359
4_Member	GO Biological Processes	GO:0045807	positive regulation of endocytosis	-5.9804	-3.419	348,718,720,721,1191,5199	APOE,C3,C4A,C4B,CLU,CFP	6/155
4_Member	GO Biological Processes	GO:2000425	regulation of apoptotic cell clearance	-5.95151	-3.397	718,720,721	C3,C4A,C4B	45361
4_Member	GO Biological Processes	GO:0050766	positive regulation of phagocytosis	-4.7503	-2.273	718,720,721,5199	C3,C4A,C4B,CFP	4/72
4_Member	GO Biological Processes	GO:0030100	regulation of endocytosis	-4.41753	-1.958	348,718,720,721,1191,5199	APOE,C3,C4A,C4B,CLU,CFP	6/291
4_Member	GO Biological Processes	GO:0050764	regulation of phagocytosis	-4.18874	-1.734	718,720,721,5199	C3,C4A,C4B,CFP	4/100
4_Member	GO Biological Processes	GO:0060627	regulation of vesicle-mediated transport	-3.01779	-0.732	348,718,720,721,1191,5199	APOE,C3,C4A,C4B,CLU,CFP	6/530
5_Summary	GO Biological Processes	GO:0050853	B cell receptor signaling pathway	-10.3841	-7.617	3493,3500,3501,3502,3503,3514,3542,820,5196,6280,718,721,722,725,5199	IGHA1,IGHG1,IGHG2,IGHG3,IGHG4,IGKC,IGLC6,CAMP,PF4,S100A9,C3,C4B,C4BPA,C4BPB,CFP	15/-
5_Member	GO Biological Processes	GO:0050853	B cell receptor signaling pathway	-10.3841	-7.617	3493,3500,3501,3502,3503,3514,3542	IGHA1,IGHG1,IGHG2,IGHG3,IGHG4,IGKC,IGLC6	7/58
5_Member	GO Biological Processes	GO:0019730	antimicrobial humoral response	-9.64234	-6.898	820,3493,3500,3501,3502,3503,5196,6280	CAMP,IGHA1,IGHG1,IGHG2,IGHG3,IGHG4,PF4,S100A9	8/122
5_Member	GO Biological Processes	GO:0009617	response to bacterium	-8.51129	-5.778	718,721,722,725,820,3493,3500,3501,3502,3503,5196,5199,6280	C3,C4B,C4BPA,C4BPB,CAMP,IGHA1,IGHG1,IGHG2,IGHG3,IGHG4,PF4,CFP,S100A9	13/710
5_Member	GO Biological Processes	GO:0019731	antibacterial humoral response	-8.28164	-5.579	820,3493,3500,3501,3502,3503	CAMP,IGHA1,IGHG1,IGHG2,IGHG3,IGHG4	6/64
5_Member	GO Biological Processes	GO:0050851	antigen receptor-mediated signaling pathway	-7.30536	-4.666	3493,3500,3501,3502,3503,3514,3542	IGHA1,IGHG1,IGHG2,IGHG3,IGHG4,IGKC,IGLC6	7/158
5_Member	GO Biological Processes	GO:0042742	defense response to bacterium	-6.46639	-3.844	820,3493,3500,3501,3502,3503,5199,6280	CAMP,IGHA1,IGHG1,IGHG2,IGHG3,IGHG4,CFP,S100A9	8/311
5_Member	GO Biological Processes	GO:0002429	immune response-activating cell surface receptor signaling pathway	-6.04993	-3.482	3493,3500,3501,3502,3503,3514,3542	IGHA1,IGHG1,IGHG2,IGHG3,IGHG4,IGKC,IGLC6	7/242
5_Member	GO Biological Processes	GO:0002768	immune response-regulating cell surface receptor signaling pathway	-5.72287	-3.183	3493,3500,3501,3502,3503,3514,3542	IGHA1,IGHG1,IGHG2,IGHG3,IGHG4,IGKC,IGLC6	7/271
5_Member	GO Biological Processes	GO:0002757	immune response-activating signaling pathway	-5.31085	-2.79	3493,3500,3501,3502,3503,3514,3542	IGHA1,IGHG1,IGHG2,IGHG3,IGHG4,IGKC,IGLC6	7/313
5_Member	GO Biological Processes	GO:0002764	immune response-regulating signaling pathway	-5.05187	-2.561	3493,3500,3501,3502,3503,3514,3542	IGHA1,IGHG1,IGHG2,IGHG3,IGHG4,IGKC,IGLC6	7/343
5_Member	GO Biological Processes	GO:0001895	retina homeostasis	-3.11599	-0.806	3493,3502,3514	IGHA1,IGHG3,IGKC	3/83
6_Summary	GO Biological Processes	GO:0006954	inflammatory response	-7.58826	-4.932	712,718,720,721,727,1191,3500,5005,5196,6280,6291	C1QA,C3,C4A,C4B,C5,CLU,IGHG1,ORM2,PF4,S100A9,SAA4	11/-
6_Member	GO Biological Processes	GO:0006954	inflammatory response	-7.58826	-4.932	712,718,720,721,727,1191,3500,5005,5196,6280,6291	C1QA,C3,C4A,C4B,C5,CLU,IGHG1,ORM2,PF4,S100A9,SAA4	11/555
6_Member	GO Biological Processes	GO:0002526	acute inflammatory response	-3.38823	-1.019	3500,5005,6291	IGHG1,ORM2,SAA4	3/67
7_Summary	WikiPathways	WP4493	Cells and molecules involved in local acute inflammatory response	-7.34761	-4.7	718,727,729,730,1191,5005,5196,820	C3,C5,C6,C7,CLU,ORM2,PF4,CAMP	8/-
7_Member	WikiPathways	WP4493	Cells and molecules involved in local acute inflammatory response	-7.34761	-4.7	718,727,729,730	C3,C5,C6,C7	45399
7_Member	GO Biological Processes	GO:0001819	positive regulation of cytokine production	-2.36097	-0.17	718,727,1191,5005,5196	C3,C5,CLU,ORM2,PF4	5/499
7_Member	KEGG Pathway	hsa04613	Neutrophil extracellular trap formation	-2.09239	0	718,727,820	C3,C5,CAMP	3/191
7_Member	Reactome Gene Sets	R-HSA-375276	Peptide ligand-binding receptors	-2.03213	0	718,727,5196	C3,C5,PF4	3/201
8_Summary	GO Biological Processes	GO:0030449	regulation of complement activation	-6.86347	-4.233	710,718,722,725,5199,259,714,727,348,1191,337,26330	SERPING1,C3,C4BPA,C4BPB,CFP,AMBP,C1QC,C5,APOE,CLU,APOA4,GAPDHS	12/-
8_Member	GO Biological Processes	GO:0030449	regulation of complement activation	-6.86347	-4.233	710,718,722,725	SERPING1,C3,C4BPA,C4BPB	45404
8_Member	GO Biological Processes	GO:1903027	regulation of opsonization	-5.81387	-3.267	722,725,5199	C4BPA,C4BPB,CFP	45362
8_Member	GO Biological Processes	GO:0045916	negative regulation of complement activation	-5.57632	-3.043	710,722,725	SERPING1,C4BPA,C4BPB	45364
8_Member	GO Biological Processes	GO:0002920	regulation of humoral immune response	-5.49385	-2.967	710,718,722,725	SERPING1,C3,C4BPA,C4BPB	4/47
8_Member	GO Biological Processes	GO:0002921	negative regulation of humoral immune response	-5.20285	-2.701	710,722,725	SERPING1,C4BPA,C4BPB	45368
8_Member	GO Biological Processes	GO:0002712	regulation of B cell mediated immunity	-3.44685	-1.069	718,722,725	C3,C4BPA,C4BPB	3/64
8_Member	GO Biological Processes	GO:0002889	regulation of immunoglobulin mediated immune response	-3.44685	-1.069	718,722,725	C3,C4BPA,C4BPB	3/64
8_Member	GO Biological Processes	GO:0002683	negative regulation of immune system process	-3.06477	-0.76	259,710,714,722,725,727	AMBP,SERPING1,C1QC,C4BPA,C4BPB,C5	6/519
8_Member	GO Biological Processes	GO:0050777	negative regulation of immune response	-3.00118	-0.719	259,710,722,725	AMBP,SERPING1,C4BPA,C4BPB	4/205
8_Member	GO Biological Processes	GO:0045732	positive regulation of protein catabolic process	-2.96249	-0.688	348,722,725,1191	APOE,C4BPA,C4BPB,CLU	4/210
8_Member	GO Biological Processes	GO:0002697	regulation of immune effector process	-2.82613	-0.57	710,718,722,725,5199	SERPING1,C3,C4BPA,C4BPB,CFP	5/389
8_Member	GO Biological Processes	GO:0009896	positive regulation of catabolic process	-2.77665	-0.528	337,348,722,725,1191,26330	APOA4,APOE,C4BPA,C4BPB,CLU,GAPDHS	6/591
8_Member	GO Biological Processes	GO:0002698	negative regulation of immune effector process	-2.60493	-0.389	710,722,725	SERPING1,C4BPA,C4BPB	3/125
8_Member	GO Biological Processes	GO:0002706	regulation of lymphocyte mediated immunity	-2.11116	0	718,722,725	C3,C4BPA,C4BPB	3/188
8_Member	GO Biological Processes	GO:0042176	regulation of protein catabolic process	-2.10811	0	348,722,725,1191	APOE,C4BPA,C4BPB,CLU	4/364
8_Member	GO Biological Processes	GO:0002822	regulation of adaptive immune response based on somatic recombination of immune receptors built from immunoglobulin superfamily domains	-2.08006	0	718,722,725	C3,C4BPA,C4BPB	3/193
9_Summary	Reactome Gene Sets	R-HSA-114608	Platelet degranulation	-6.44871	-3.835	710,1191,5005,5196,5340,6694,3543	SERPING1,CLU,ORM2,PF4,PLG,SPP2,IGLL1	7/-
9_Member	Reactome Gene Sets	R-HSA-114608	Platelet degranulation	-6.44871	-3.835	710,1191,5005,5196,5340,6694	SERPING1,CLU,ORM2,PF4,PLG,SPP2	6/129
9_Member	Reactome Gene Sets	R-HSA-76005	Response to elevated platelet cytosolic Ca2+	-6.3513	-3.761	710,1191,5005,5196,5340,6694	SERPING1,CLU,ORM2,PF4,PLG,SPP2	6/134
9_Member	Reactome Gene Sets	R-HSA-76002	Platelet activation, signaling and aggregation	-4.6633	-2.198	710,1191,5005,5196,5340,6694	SERPING1,CLU,ORM2,PF4,PLG,SPP2	6/263
9_Member	Reactome Gene Sets	R-HSA-109582	Hemostasis	-3.43768	-1.064	710,1191,3543,5005,5196,5340,6694	SERPING1,CLU,IGLL1,ORM2,PF4,PLG,SPP2	7/621
9_Member	GO Biological Processes	GO:0032760	positive regulation of tumor necrosis factor production	-2.80907	-0.556	1191,5005,5196	CLU,ORM2,PF4	3/106
9_Member	GO Biological Processes	GO:1903557	positive regulation of tumor necrosis factor superfamily cytokine production	-2.763	-0.52	1191,5005,5196	CLU,ORM2,PF4	3/110
9_Member	GO Biological Processes	GO:0032680	regulation of tumor necrosis factor production	-2.12385	0	1191,5005,5196	CLU,ORM2,PF4	3/186
9_Member	GO Biological Processes	GO:1903555	regulation of tumor necrosis factor superfamily cytokine production	-2.09239	0	1191,5005,5196	CLU,ORM2,PF4	3/191
10_Summary	WikiPathways	WP5115	Network map of SARS-CoV-2 signaling pathway	-6.35419	-3.761	715,716,731,3543,5196,5199,8542	C1R,C1S,C8A,IGLL1,PF4,CFP,APOL1	7/-
10_Member	WikiPathways	WP5115	Network map of SARS-CoV-2 signaling pathway	-6.35419	-3.761	715,716,731,3543,5196,5199,8542	C1R,C1S,C8A,IGLL1,PF4,CFP,APOL1	7/218
11_Summary	GO Biological Processes	GO:0002377	immunoglobulin production	-6.3513	-3.761	28870,28874,28876,28883,28906,28935	IGKV6D-21,IGKV3D-20,IGKV3D-11,IGKV2D-28,IGKV6-21,IGKV1-27	6/-
11_Member	GO Biological Processes	GO:0002377	immunoglobulin production	-6.3513	-3.761	28870,28874,28876,28883,28906,28935	IGKV6D-21,IGKV3D-20,IGKV3D-11,IGKV2D-28,IGKV6-21,IGKV1-27	6/134
11_Member	GO Biological Processes	GO:0002440	production of molecular mediator of immune response	-6.25767	-3.682	28870,28874,28876,28883,28906,28935	IGKV6D-21,IGKV3D-20,IGKV3D-11,IGKV2D-28,IGKV6-21,IGKV1-27	6/139
12_Summary	GO Biological Processes	GO:0051702	biological process involved in interaction with symbiont	-5.24922	-2.735	348,820,5196,5340,8542,259	APOE,CAMP,PF4,PLG,APOL1,AMBP	6/-
12_Member	GO Biological Processes	GO:0051702	biological process involved in interaction with symbiont	-5.24922	-2.735	348,820,5196,5340,8542	APOE,CAMP,PF4,PLG,APOL1	5/118
12_Member	GO Biological Processes	GO:0051873	killing by host of symbiont cells	-4.67896	-2.208	820,5196,8542	CAMP,PF4,APOL1	45376
12_Member	Reactome Gene Sets	R-HSA-2173782	Binding and Uptake of Ligands by Scavenger Receptors	-3.99206	-1.559	259,348,8542	AMBP,APOE,APOL1	3/42
12_Member	GO Biological Processes	GO:0044403	biological process involved in symbiotic interaction	-3.5467	-1.159	348,820,5196,5340,8542	APOE,CAMP,PF4,PLG,APOL1	5/269
13_Summary	GO Biological Processes	GO:0043691	reverse cholesterol transport	-5.20285	-2.701	337,348,1191,346,718,5095,5096,8542,6280,6291,2638,26330,9897	APOA4,APOE,CLU,APOC4,C3,PCCA,PCCB,APOL1,S100A9,SAA4,GC,GAPDHS,WASHC5	13/-
13_Member	GO Biological Processes	GO:0043691	reverse cholesterol transport	-5.20285	-2.701	337,348,1191	APOA4,APOE,CLU	45368
13_Member	Reactome Gene Sets	R-HSA-8963898	Plasma lipoprotein assembly	-5.05036	-2.561	337,346,348	APOA4,APOC4,APOE	45370
13_Member	GO Biological Processes	GO:0055090	acylglycerol homeostasis	-3.96131	-1.539	337,346,348	APOA4,APOC4,APOE	3/43
13_Member	GO Biological Processes	GO:0070328	triglyceride homeostasis	-3.96131	-1.539	337,346,348	APOA4,APOC4,APOE	3/43
13_Member	GO Biological Processes	GO:0090207	regulation of triglyceride metabolic process	-3.93131	-1.519	337,348,718	APOA4,APOE,C3	3/44
13_Member	GO Biological Processes	GO:0030301	cholesterol transport	-3.31421	-0.963	337,348,1191	APOA4,APOE,CLU	3/71
13_Member	Reactome Gene Sets	R-HSA-174824	Plasma lipoprotein assembly, remodeling, and clearance	-3.24445	-0.915	337,346,348	APOA4,APOC4,APOE	3/75
13_Member	GO Biological Processes	GO:1905952	regulation of lipid localization	-3.18467	-0.864	337,346,348,718	APOA4,APOC4,APOE,C3	4/183
13_Member	Reactome Gene Sets	R-HSA-196854	Metabolism of vitamins and cofactors	-3.11529	-0.806	337,348,5095,5096	APOA4,APOE,PCCA,PCCB	4/191
13_Member	GO Biological Processes	GO:0015918	sterol transport	-3.05658	-0.755	337,348,1191	APOA4,APOE,CLU	3/87
13_Member	GO Biological Processes	GO:0006869	lipid transport	-3.04014	-0.743	337,346,348,1191,8542	APOA4,APOC4,APOE,CLU,APOL1	5/348
13_Member	GO Biological Processes	GO:0098869	cellular oxidant detoxification	-3.02795	-0.738	337,348,6280	APOA4,APOE,S100A9	3/89
13_Member	WikiPathways	WP5323	Fatty Acids and Lipoproteins Transport in Hepatocytes	-2.8658	-0.599	337,346,348,6291,8542	APOA4,APOC4,APOE,SAA4,APOL1	5/381
13_Member	GO Biological Processes	GO:0010876	lipid localization	-2.85579	-0.596	337,346,348,1191,8542	APOA4,APOC4,APOE,CLU,APOL1	5/383
13_Member	GO Biological Processes	GO:1990748	cellular detoxification	-2.77435	-0.528	337,348,6280	APOA4,APOE,S100A9	3/109
13_Member	GO Biological Processes	GO:1905954	positive regulation of lipid localization	-2.75177	-0.513	346,348,718	APOC4,APOE,C3	3/111
13_Member	GO Biological Processes	GO:0008203	cholesterol metabolic process	-2.68653	-0.454	337,348,8542	APOA4,APOE,APOL1	3/117
13_Member	GO Biological Processes	GO:0042157	lipoprotein metabolic process	-2.67601	-0.45	337,348,8542	APOA4,APOE,APOL1	3/118
13_Member	GO Biological Processes	GO:0097237	cellular response to toxic substance	-2.67601	-0.45	337,348,6280	APOA4,APOE,S100A9	3/118
13_Member	GO Biological Processes	GO:0008202	steroid metabolic process	-2.64803	-0.429	337,348,2638,8542	APOA4,APOE,GC,APOL1	4/256
13_Member	GO Biological Processes	GO:1902652	secondary alcohol metabolic process	-2.5854	-0.372	337,348,8542	APOA4,APOE,APOL1	3/127
13_Member	GO Biological Processes	GO:0016125	sterol metabolic process	-2.54732	-0.338	337,348,8542	APOA4,APOE,APOL1	3/131
13_Member	GO Biological Processes	GO:0098754	detoxification	-2.50145	-0.298	337,348,6280	APOA4,APOE,S100A9	3/136
13_Member	GO Biological Processes	GO:0016042	lipid catabolic process	-2.45906	-0.259	337,348,5095,5096	APOA4,APOE,PCCA,PCCB	4/289
13_Member	GO Biological Processes	GO:0062013	positive regulation of small molecule metabolic process	-2.40664	-0.212	337,348,26330	APOA4,APOE,GAPDHS	3/147
13_Member	GO Biological Processes	GO:0010976	positive regulation of neuron projection development	-2.31925	-0.135	348,6280,9897	APOE,S100A9,WASHC5	3/158
13_Member	GO Biological Processes	GO:0055088	lipid homeostasis	-2.19649	-0.026	337,346,348	APOA4,APOC4,APOE	3/175
13_Member	GO Biological Processes	GO:0015850	organic hydroxy compound transport	-2.18291	-0.018	337,348,1191	APOA4,APOE,CLU	3/177
13_Member	GO Biological Processes	GO:0046890	regulation of lipid biosynthetic process	-2.10486	0	337,348,718	APOA4,APOE,C3	3/189
14_Summary	GO Biological Processes	GO:0030195	negative regulation of blood coagulation	-3.93131	-1.519	348,710,5340,6291,725,5196,337	APOE,SERPING1,PLG,SAA4,C4BPB,PF4,APOA4	7/-
14_Member	GO Biological Processes	GO:0030195	negative regulation of blood coagulation	-3.93131	-1.519	348,710,5340	APOE,SERPING1,PLG	3/44
14_Member	GO Biological Processes	GO:1900047	negative regulation of hemostasis	-3.90201	-1.495	348,710,5340	APOE,SERPING1,PLG	3/45
14_Member	GO Biological Processes	GO:0050819	negative regulation of coagulation	-3.81804	-1.416	348,710,5340	APOE,SERPING1,PLG	3/48
14_Member	WikiPathways	WP1533	Vitamin B12 metabolism	-3.7394	-1.342	348,5340,6291	APOE,PLG,SAA4	3/51
14_Member	GO Biological Processes	GO:0030193	regulation of blood coagulation	-3.36929	-1.005	348,710,5340	APOE,SERPING1,PLG	3/68
14_Member	GO Biological Processes	GO:1900046	regulation of hemostasis	-3.33229	-0.973	348,710,5340	APOE,SERPING1,PLG	3/70
14_Member	GO Biological Processes	GO:0061045	negative regulation of wound healing	-3.31421	-0.963	348,710,5340	APOE,SERPING1,PLG	3/71
14_Member	GO Biological Processes	GO:0050818	regulation of coagulation	-3.27882	-0.932	348,710,5340	APOE,SERPING1,PLG	3/73
14_Member	GO Biological Processes	GO:0007596	blood coagulation	-3.26677	-0.925	710,725,5196,5340	SERPING1,C4BPB,PF4,PLG	4/174
14_Member	GO Biological Processes	GO:0050817	coagulation	-3.24813	-0.915	710,725,5196,5340	SERPING1,C4BPB,PF4,PLG	4/176
14_Member	GO Biological Processes	GO:0007599	hemostasis	-3.21154	-0.886	710,725,5196,5340	SERPING1,C4BPB,PF4,PLG	4/180
14_Member	GO Biological Processes	GO:0050878	regulation of body fluid levels	-3.03459	-0.741	348,710,725,5196,5340	APOE,SERPING1,C4BPB,PF4,PLG	5/349
14_Member	GO Biological Processes	GO:1903035	negative regulation of response to wounding	-2.97268	-0.694	348,710,5340	APOE,SERPING1,PLG	3/93
14_Member	GO Biological Processes	GO:0009611	response to wounding	-2.66743	-0.445	337,710,725,5196,5340	APOA4,SERPING1,C4BPB,PF4,PLG	5/423
14_Member	GO Biological Processes	GO:0061041	regulation of wound healing	-2.52875	-0.322	348,710,5340	APOE,SERPING1,PLG	3/133
14_Member	GO Biological Processes	GO:0042060	wound healing	-2.31695	-0.135	710,725,5196,5340	SERPING1,C4BPB,PF4,PLG	4/317
14_Member	GO Biological Processes	GO:1903034	regulation of response to wounding	-2.21024	-0.037	348,710,5340	APOE,SERPING1,PLG	3/173
15_Summary	GO Biological Processes	GO:0061844	antimicrobial humoral immune response mediated by antimicrobial peptide	-3.24445	-0.915	820,5196,6280,1191,712,718,5005,5199,721	CAMP,PF4,S100A9,CLU,C1QA,C3,ORM2,CFP,C4B	9/-
15_Member	GO Biological Processes	GO:0061844	antimicrobial humoral immune response mediated by antimicrobial peptide	-3.24445	-0.915	820,5196,6280	CAMP,PF4,S100A9	3/75
15_Member	Reactome Gene Sets	R-HSA-6803157	Antimicrobial peptides	-2.94599	-0.675	820,1191,6280	CAMP,CLU,S100A9	3/95
15_Member	GO Biological Processes	GO:0021782	glial cell development	-2.70787	-0.472	712,1191,6280	C1QA,CLU,S100A9	3/115
15_Member	Reactome Gene Sets	R-HSA-6798695	Neutrophil degranulation	-2.42832	-0.231	718,820,5005,5199,6280	C3,CAMP,ORM2,CFP,S100A9	5/481
15_Member	GO Biological Processes	GO:0002274	myeloid leukocyte activation	-2.35812	-0.17	712,820,1191	C1QA,CAMP,CLU	3/153
15_Member	GO Biological Processes	GO:0002237	response to molecule of bacterial origin	-2.14982	0	721,820,5196,6280	C4B,CAMP,PF4,S100A9	4/354
15_Member	WikiPathways	WP2877	Vitamin D receptor pathway	-2.11749	0	820,5005,6280	CAMP,ORM2,S100A9	3/187

## Sheet: Sup.Fig.2 AE-DIA z-score
LFQ intensity GFP_1	LFQ intensity GFP_2	LFQ intensity GFP_3	LFQ intensity SLO_1	LFQ intensity SLO_2	LFQ intensity SLO_3	LFQ intensity SCPA_1	LFQ intensity SCPA_2	LFQ intensity SCPA_3	Library indices	Majority library index	Only identified by site	Reverse	Potential contaminant	Peptides	Razor + unique peptides	Unique peptides	Sequence coverage [%]	Unique + razor sequence coverage [%]	Unique sequence coverage [%]	Mol. weight [kDa]	Q-value	Score	Intensity	iBAQ peptides	MS/MS count	Mean	Std. dev.	Protein IDs	Majority protein IDs	Protein names	Gene names	id
0.986593425273895	-0.650099277496338	-0.805202782154083	-0.0619409121572971	1.6186431646347	-1.68163311481476	-0.052597101777792	-0.0592056214809418	0.705442190170288	0	0				3	1	1	33	9.6	9.6	12.332	0.0059172	0.10972	78718000	6	6	20.0825106302897	0.72241486110032	A0A075B6K5;A0A075B6K2	A0A075B6K5		IGLV3-9	0
-0.985815286636353	-1.17689847946167	-0.996819972991943	1.02376675605774	0.948187708854675	0.894353151321411	-1.01922047138214	0.690384030342102	0.622062623500824	0	0				2	2	2	16.7	16.7	16.7	12.957	0	0.22023	1986300000	5	13	24.121639251709	4.36994892311117	A0A075B6P5;A0A087WW87;P01615;P01614;A2NJV5;A0A0A0MRZ7;A0A075B6S6;A0A075B6S2;P06310	A0A075B6P5;A0A087WW87;P01615;P01614;A2NJV5;A0A0A0MRZ7;A0A075B6S6;A0A075B6S2;P06310	Ig kappa chain V-II region FR;Ig kappa chain V-II region Cum;Ig kappa chain V-II region RPMI 6410	IGKV2D-28;IGKV2-40;IGKV A18;IGKV2D-26;IGKV2D-30;IGKV2D-29	1
-1.03675603866577	-1.64127492904663	-0.988352835178375	-0.0435537211596966	0.270220786333084	0.463709801435471	0.978087186813354	1.076655626297	0.921264052391052	0	0				2	2	2	29.1	29.1	29.1	12.711	0.0064516	0.12778	349980000	5	16	23.239400015937	2.36747455419693	A0A075B6S5	A0A075B6S5		IGKV1-27	2
0.294436454772949	1.44195866584778	-0.205800831317902	-1.40567922592163	-0.452885568141937	-0.199671104550362	1.66188669204712	-0.279305696487427	-0.854939460754395	0	0				2	1	1	18.8	9.4	9.4	12.874	0.005814	0.10957	1156200000	7	17	20.0094432830811	0.955894739908328	A0A075B7B8	A0A075B7B8		IGHV3OR16-12	3
-0.269832611083984	-1.03721463680267	-0.692728519439697	1.47578692436218	1.17986989021301	1.23601877689362	-0.418096631765366	-0.817115068435669	-0.656688153743744	0	0				1	1	1	10.3	10.3	10.3	13.012	0.005848	0.1097	309810000	6	11	21.2675654093424	1.59513905784698	A0A075B7D0	A0A075B7D0		IGHV1OR15-1	4
0.660050749778748	0.129172742366791	-0.508828580379486	0.173277616500854	2.11384153366089	-1.11580920219421	-0.274925529956818	0.0350567139685154	-1.21183598041534	0	0				1	1	1	9.2	9.2	9.2	13.08	0.0055866	0.10897	596630000	7	10	20.284145143297	0.569979175204232	A0A075B7D8	A0A075B7D8		IGHV3OR15-7	5
-2.08468985557556	-0.948367536067963	-0.665751934051514	0.742922186851501	0.548294186592102	0.54235827922821	0.614129185676575	0.675261318683624	0.57584422826767	0	0				3	3	3	32.2	32.2	32.2	12.625	0	0.30797	2183200000	4	21	25.9839119381375	2.69624594982789	A0A0A0MRZ8;P04433	A0A0A0MRZ8;P04433	Ig kappa chain V-III region VG	IGKV3D-11	6
-0.36867293715477	-1.19464790821075	-0.49815434217453	1.12388575077057	0.845156371593475	1.26908719539642	-0.141719341278076	0.493749439716339	-1.528684258461	0	0				3	2	2	22.7	16.8	16.8	13.056	0	0.21714	107650000	7	18	21.9683952331543	1.2028922555409	A0A0A0MS15	A0A0A0MS15		IGHV3-49	7
1.32983481884003	0.438848048448563	-0.912362575531006	0.646152377128601	-1.22808909416199	1.3612414598465	-1.06344652175903	-0.0279814917594194	-0.544197022914886	0	0				1	1	1	10.5	10.5	10.5	12.34	0.0058824	0.10971	81335000	4	6	19.850546307034	0.900879169548623	A0A0A0MT36;A0A0C4DH26	A0A0A0MT36;A0A0C4DH26		IGKV6D-21;IGKV6D-41	8
0.656366586685181	1.58397603034973	0.713130533695221	-0.933949708938599	-0.209135919809341	-0.251097410917282	0.800170123577118	-0.906966865062714	-1.45249330997467	0	0				4	1	1	30.8	6	6	12.839	0.005988	0.10982	496590000	7	14	19.9820052252875	1.06059516172038	A0A0B4J1X5;A0A0C4DH42;P01767;A0A075B7E8;A0A0J9YVY3	A0A0B4J1X5;A0A0C4DH42;P01767;A0A075B7E8	Ig heavy chain V-III region BUT	IGHV3-74;IGHV3-66;IGHV3OR16-13	9
-0.403221517801285	-0.857459604740143	1.03727173805237	0.126869603991508	-1.08740377426147	0.502694368362427	-1.40719878673553	0.589261054992676	1.49918687343597	0	0				3	1	1	24.6	9.3	9.3	13.077	0.0051546	0.10625	98873000	6	6	19.7581168280707	1.00123629314918	A0A0B4J1X8	A0A0B4J1X8		IGHV3-43	10
-1.25847494602203	-1.48151767253876	0.486954241991043	1.1962856054306	0.101493842899799	0.534678995609283	1.0873692035675	0.319393306970596	-0.986182570457458	0	0				1	1	1	8.1	8.1	8.1	13.024	0.00625	0.1102	664360000	5	15	19.5080123477512	0.656754504995452	A0A0B4J1Y8	A0A0B4J1Y8		IGLV9-49	11
-0.260900348424911	-1.75124299526215	-1.61643576622009	0.646985471248627	0.429526209831238	0.537773251533508	0.610044240951538	0.732278823852539	0.671971082687378	0	0				4	3	3	30.3	24.4	24.4	13.203	0	0.32894	915480000	5	41	23.925266901652	2.47616763110007	A0A0B4J1Y9;S4R3C0;A0A075B7F1;A0A075B6Q5	A0A0B4J1Y9		IGHV3-72	12
1.06329035758972	1.12603533267975	-0.188252136111259	0.939259111881256	0.702655076980591	-1.56300401687622	-1.00574767589569	-0.818707942962646	-0.255528122186661	0	0				1	1	1	10.5	10.5	10.5	12.43	0.0056818	0.10932	61855000	4	7	20.1911763085259	1.26706740363967	A0A0C4DH24	A0A0C4DH24		IGKV6-21	13
-0.591817378997803	-0.789587318897247	-0.231182813644409	-1.75498688220978	0.024467246606946	1.73146402835846	0.630009412765503	0.579132497310638	0.402501165866852	0	0				3	1	1	27.6	7.8	7.8	12.515	0.0059524	0.10976	756240000	5	9	20.3213022020128	0.858996805619686	A0A0C4DH25	A0A0C4DH25		IGKV3D-20	14
-0.846368312835693	-1.05194246768951	-0.952930927276611	0.87475973367691	0.78139054775238	0.597692787647247	0.937695443630219	0.969767034053802	-1.31006383895874	0	0				2	2	1	22.2	22.2	12.8	13.008	0	0.21989	1890900000	5	27	23.9683708614773	3.95885028098124	A0A0C4DH29;P0DP01;A0A0B4J2H0;P01743	A0A0C4DH29;P0DP01;A0A0B4J2H0;P01743	Ig heavy chain V-I region HG3	IGHV1-3;IGHV1-69-2	15
-1.1865553855896	1.37858700752258	-0.110838457942009	1.2784138917923	-0.177788436412811	-1.31128418445587	0.96916538476944	-0.451887369155884	-0.387812256813049	0	0				1	1	1	9.4	9.4	9.4	12.82	0.0063694	0.11031	1312100000	4	9	19.8499463399251	0.711887093073898	A0A0C4DH31;P23083	A0A0C4DH31;P23083	Ig heavy chain V-I region V35	IGHV1-18	16
-0.63239187002182	-1.0303795337677	-2.01292514801025	0.937790811061859	0.598669350147247	0.776887536048889	0.503439605236053	0.322668433189392	0.536240756511688	0	0				2	2	2	21.4	21.4	21.4	13.124	0	0.218	250800000	6	24	23.2025470733643	1.47180497261463	A0A0C4DH34	A0A0C4DH34		IGHV4-28	17
0.23407356441021	0.175312340259552	0.914967715740204	0.91506952047348	-1.09007394313812	-0.103038914501667	0.459881901741028	0.606183111667633	-2.11237525939941	0	0				1	1	1	9.4	9.4	9.4	12.81	0.0052083	0.10639	173460000	7	14	19.8525335523817	0.524509959427627	A0A0C4DH35	A0A0C4DH35		IGHV3-35	18
-1.64575779438019	-1.00042057037354	-1.24810564517975	0.966846704483032	0.672454535961151	0.794215679168701	0.483539700508118	0.532252967357635	0.444974452257156	0	0				3	2	2	25	19	19	12.758	0	0.22013	65503000	6	12	21.4602517022027	1.38145216595025	A0A0C4DH36	A0A0C4DH36		IGHV3-38	19
-1.37596476078033	0.434113949537277	-2.07219910621643	0.376980811357498	0.293570339679718	0.497485220432281	0.534911572933197	0.693255007266998	0.61784690618515	0	0				4	4	2	47	47	26.5	12.674	0	0.43653	1331500000	5	41	24.2693835364448	2.35249001178506	A0A0C4DH38	A0A0C4DH38		IGHV5-51	20
-0.903786718845367	-1.32278800010681	-0.880842447280884	1.42390942573547	1.15359175205231	1.08685100078583	-0.169937536120415	-0.109181888401508	-0.277815699577332	0	0				2	2	2	21.4	21.4	21.4	13.016	0	0.21878	2573100000	6	42	25.7539520263672	1.25816798134258	P0DP08;P0DP06;A0A0C4DH41;P01825;P06331;P01824;A0A0J9YWU9;P0DP07	P0DP08;P0DP06;A0A0C4DH41;P01825;P06331;P01824;A0A0J9YWU9;P0DP07	Ig heavy chain V-II region NEWM;Ig heavy chain V-II region ARH-77;Ig heavy chain V-II region WAH	IGHV4-61	21
-1.52053022384644	-1.20635485649109	-1.25103163719177	0.803534865379333	0.645361483097076	0.688506364822388	0.604395866394043	0.650667428970337	0.585450768470764	0	0				2	2	2	13.7	13.7	13.7	12.748	0	0.22015	1041900000	5	14	24.4038806491428	2.9372682855194	A0A0G2JRQ6	A0A0G2JRQ6			22
-1.06900346279144	-0.361073553562164	-0.942020297050476	-1.60549819469452	0.721969485282898	1.0703718662262	0.705549716949463	0.773999273777008	0.705705165863037	0	0				2	1	1	15.4	9.4	9.4	12.822	0.0060241	0.10984	172230000	6	12	22.292501449585	1.63230501939129	A0A0J9YX35	A0A0J9YX35			23
-2.02707576751709	-0.0821508467197418	-0.544539749622345	0.432060033082962	0.0624650418758392	0.77772730588913	-0.15697468817234	1.65922725200653	-0.120738476514816	0	0				3	1	1	26.5	6	6	12.772	0.0054054	0.10861	34235000	5	7	19.9745161268446	1.21753554057904	A0A0J9YXX1	A0A0J9YXX1			24
-1.37698805332184	-0.095866359770298	-1.93812966346741	0.847719252109528	0.0833859965205193	0.45141014456749	0.778358519077301	0.729421436786652	0.520688831806183	0	0				5	5	3	38.5	38.5	23.1	12.965	0	0.54241	4173300000	7	51	26.5627326965332	0.97657095151649	A0A0J9YY99;P0DP03;P01768;P01764	A0A0J9YY99;P0DP03;P01768;P01764	Ig heavy chain V-III region CAM;Ig heavy chain V-III region 23	IGHV3-23	25
-0.348637342453003	-1.62517762184143	0.472336560487747	-1.26183700561523	0.156956106424332	-0.220229491591454	0.574129581451416	0.635124623775482	1.61733460426331	0	0				1	1	1	4	4	4	44.055	0.0096618	0.088965	10272000000	22	30	29.1041143205431	0.755777811195243	A8MUH7;Q5T2W1	A8MUH7;Q5T2W1	Putative PDZ domain-containing protein 1P;Na(+)/H(+) exchange regulatory cofactor NHE-RF3	PDZK1P1;PDZK1	26
-1.08517336845398	-1.51981103420258	-0.777853429317474	1.25348842144012	1.00679004192352	1.03465187549591	-0.0366755835711956	0.410894006490707	-0.286311089992523	0	0				6	2	2	32.7	12.6	12.6	23.063	0	0.21914	17088000000	13	26	28.506872177124	1.64879672137896	B9A064;P0CG04	B9A064;P0CG04	Immunoglobulin lambda-like polypeptide 5;Ig lambda-1 chain C regions	IGLL5;IGLC1	27
1.22410988807678	-1.2196751832962	1.08330118656158	-1.06478631496429	0.257013410329819	-1.43539237976074	0.0932231023907661	0.591919779777527	0.47028648853302	0	0			+	1	1	1	12.4	12.4	12.4	11.756	0.006135	0.11008	43550000	6	7	20.1805636088053	0.911529007584929	CON__ENSEMBL:ENSBTAP00000014147	CON__ENSEMBL:ENSBTAP00000014147			28
-0.129782557487488	1.18398988246918	-0.712743282318115	0.520741939544678	-0.963133454322815	-0.644368588924408	-1.10711252689362	1.79738318920135	0.0550254993140697	0	0			+	10	1	1	14.5	1.8	1.8	63.165	0.0057143	0.10947	554900000	32	9	20.1241209242079	0.667986713263805	CON__ENSEMBL:ENSBTAP00000038253	CON__ENSEMBL:ENSBTAP00000038253			29
-0.900592505931854	0.133076041936874	-1.90410959720612	-0.0913616791367531	0.150334805250168	0.402066737413406	1.69863295555115	-0.15425680577755	0.666210055351257	0	0			+	3	2	2	6.3	4.8	4.8	52.809	0	0.21165	9223100	28	12	19.9972044626872	1.05806910019376	CON__Q61726;CON__O43790;CON__Q6NT21;CON__P78385;CON__Q14533;O43790;P78385;Q14533;CON__P78386;P78386;A6NCN2	CON__Q61726;CON__O43790;CON__Q6NT21;CON__P78385;CON__Q14533;O43790;P78385;Q14533;CON__P78386;P78386	Keratin, type II cuticular Hb6;Keratin, type II cuticular Hb3;Keratin, type II cuticular Hb1;Keratin, type II cuticular Hb5	KRT86;KRT83;KRT81;KRT85	30
1.71309924125671	0.11670721322298	1.44728219509125	-0.363756388425827	0.137491464614868	-0.896195709705353	-0.965604066848755	-0.168263584375381	-1.02076029777527	0	0			+	10	10	10	45	45	45	24.409	0	1.089	4,55E+11	11	201	33.8429857889811	0.379005595542809	CON__P00761	CON__P00761			31
0.612184345722198	2.15089082717896	0.150797858834267	-0.169761091470718	-0.259825110435486	-1.08787107467651	-0.84963846206665	-0.915650129318237	0.368872880935669	0	0			+	27	16	10	60.8	42.4	32.2	51.621	0	1.7246	2849900000	29	188	25.9218680063883	0.990692842047011	CON__P02533;P02533;CON__Q6IFX2;CON__Q61782	CON__P02533;P02533	Keratin, type I cytoskeletal 14	KRT14	32
0.661183834075928	1.69077372550964	0.777747750282288	0.0159523878246546	0.0139022571966052	-0.514792621135712	-1.60573434829712	-1.1176769733429	0.0786441043019295	0	0			+	35	26	2	52.3	43.6	4.8	60.044	0	2.7487	2096400000	30	178	24.886137008667	1.25411817064888	CON__P02538;P02538;CON__O95678;O95678;CON__Q8VED5;CON__P05787;P05787;CON__H-INV:HIT000292931	CON__P02538;P02538	Keratin, type II cytoskeletal 6A	KRT6A	33
0.198637828230858	-1.29532194137573	-0.735880851745605	-0.949301421642303	1.49572885036469	1.51309835910797	-0.498179793357849	0.254680693149567	0.0165383666753769	0	0			+	1	1	1	9.1	9.1	9.1	23.583	0.0053763	0.10827	2335000	6	2	19.4129174550374	1.08931816818643	CON__P02666	CON__P02666			34
1.82572591304779	-0.953490972518921	1.43698048591614	-0.210068613290787	-0.747621357440948	-0.897503077983856	-0.36009618639946	0.226905480027199	-0.320831745862961	0	0			+	51	51	47	76.7	76.7	71.6	69.366	0	5.5635	1,51E+11	36	732	29.2773153516981	0.248519999695754	CON__P02768-1;P02768	CON__P02768-1;P02768	Serum albumin	ALB	35
1.28301477432251	2.10268974304199	-0.715903222560883	-0.578388392925262	-0.130279153585434	-0.625296652317047	-0.211248233914375	-0.54534637928009	-0.579242408275604	0	0			+	18	14	14	35.4	30.3	30.3	69.293	0	1.496	3932300000	40	47	27.5718869103326	1.01844189136871	CON__P02769	CON__P02769			36
-0.38070473074913	2.15049815177917	1.105353474617	-0.289377897977829	-0.66796350479126	0.152983710169792	-0.700490117073059	-0.798619210720062	-0.571679770946503	0	0			+	35	2	2	52.3	4.8	4.8	59.998	0	0.21837	53584000	30	6	20.3608468373617	1.71884533839557	CON__P04259	CON__P04259			37
0.484020054340363	2.13270616531372	0.743618488311768	-0.249691531062126	-0.339137762784958	-1.01659154891968	-0.690895438194275	-0.984831571578979	-0.0791968032717705	0	0			+	28	24	17	61.7	56.4	43.3	51.267	0	2.4432	1817600000	29	188	24.7477910783556	1.11360157685033	CON__P08779;P08779;CON__Q9Z2K1;CON__Q3ZAW8	CON__P08779;P08779	Keratin, type I cytoskeletal 16	KRT16	38
1.93801474571228	0.972243428230286	-0.398331552743912	-0.306534111499786	-0.224616706371307	-1.04294645786285	-1.04358613491058	-0.584834694862366	0.690591633319855	0	0			+	37	37	31	59.2	59.2	53.1	59.51	0	3.882	91616000000	26	542	29.4433782365587	0.736489939965785	CON__P13645;P13645;CON__Q7Z3Y7;Q7Z3Y7;CON__Q148H6;CON__Q7Z3Z0;Q2M2I5;CON__Q7Z3Y8;CON__P05784;Q7Z3Y8;Q7Z3Z0;CON__Q2M2I5;CON__A2A5Y0;CON__O76014;CON__REFSEQ:XP_986630;CON__O76013;CON__O76015;CON__Q7Z3Y9;CON__Q14525;CON__Q92764;CON__Q497I4;CON__Q14532;CON__A2AB72;Q14532;Q92764;Q7Z3Y9;O76013;Q14525;O76015;O76014	CON__P13645;P13645	Keratin, type I cytoskeletal 10	KRT10	39
0.928210198879242	2.07400727272034	-0.296206206083298	0.0461181364953518	-0.409553498029709	-0.820770561695099	-1.02195513248444	-0.856694757938385	0.356844365596771	0	0			+	34	18	18	46.6	28.3	28.3	62.378	0	1.9006	2602300000	31	197	25.2092766231961	0.798901064464395	CON__P13647;P13647	CON__P13647;P13647	Keratin, type II cytoskeletal 5	KRT5	40
-0.0515430234372616	-0.247809827327728	0.111116804182529	-0.121182821691036	-0.862982332706451	-0.368814706802368	-1.50620257854462	1.76465773582458	1.28276085853577	0	0			+	1	1	1	0.3	0.3	0.3	435.16	0.0057471	0.10948	28902000	210	8	19.9162048763699	0.849161510208353	CON__P20930;P20930	CON__P20930;P20930	Filaggrin	FLG	41
0.218314602971077	2.25697660446167	0.427136838436127	0.0724345818161964	-0.285390824079514	-0.901894927024841	-0.676925957202911	-1.14728784561157	0.0366369038820267	0	0			+	35	34	34	67.6	67.6	67.6	62.129	0	3.6695	62035000000	26	498	27.9058856964111	1.41136981052812	CON__P35527;P35527	CON__P35527;P35527	Keratin, type I cytoskeletal 9	KRT9	42
1.72930824756622	0.956882357597351	-0.274306505918503	0.267155021429062	0.0227125715464354	-1.46477603912354	-1.07098722457886	-0.648847162723541	0.482858717441559	0	0			+	48	48	39	83.7	83.7	74.5	65.432	0	5.2001	53772000000	40	588	29.946379131741	0.649548539196659	CON__P35908v2;P35908;CON__P35908;CON__Q9R0H5;P12036;CON__REFSEQ:XP_932229	CON__P35908v2;P35908;CON__P35908	Keratin, type II cytoskeletal 2 epidermal	KRT2	43
0.293913692235947	-0.180061459541321	-1.56541621685028	0.0923966020345688	1.73361587524414	-0.871442437171936	0.231047838926315	1.01856458187103	-0.752618551254272	0	0			+	19	1	0	23.1	1.8	0	59.334	0.0049751	0.10262	3874500	29	6	19.6622589959039	0.598061583195759	CON__P50446;CON__Q8BGZ7	CON__P50446;CON__Q8BGZ7			44
0.72059953212738	1.60202085971832	0.989965856075287	-0.797567963600159	0.184130877256393	-0.681171536445618	0.30604612827301	-1.10718548297882	-1.21683835983276	0	0			+	21	10	10	45.6	28.2	28.2	48.105	0	1.0114	153530000	29	61	21.3642796410455	1.69590437832893	CON__Q04695;Q04695;CON__Q9C075;CON__Q99PS0;Q9C075	CON__Q04695;Q04695	Keratin, type I cytoskeletal 17	KRT17	45
0.710746467113495	-0.831179976463318	1.10630774497986	1.19905412197113	-0.567765653133392	-0.970806002616882	-1.50525152683258	0.0809669643640518	0.777927815914154	0	0			+	1	1	1	6	6	6	24.536	0.0061728	0.1101	142460000	9	8	19.4858784145779	1.23177306221378	CON__Q1RMN8	CON__Q1RMN8			46
-0.218303114175797	0.10653330385685	0.471506118774414	-1.0467472076416	1.05562114715576	-1.54803144931793	1.70847916603088	-0.101117223501205	-0.427940726280212	0	0			+	1	1	1	1.1	1.1	1.1	93.089	0.0056497	0.10916	197370000	53	6	20.2066277398003	1.04913553778182	CON__Q29RQ1	CON__Q29RQ1			47
0.283280551433563	0.165807172656059	-1.07778239250183	-1.22791659832001	-0.414699643850327	-0.322069466114044	-0.460450440645218	1.33690798282623	1.71692276000977	0	0			+	4	1	1	5.3	2.3	2.3	57.865	0.0060606	0.1099	588020000	30	11	19.8718677096897	0.926142419671996	CON__Q7RTS7;CON__Q32MB2;Q7RTS7;Q86Y46;CON__Q3SY84;Q3SY84	CON__Q7RTS7;CON__Q32MB2;Q7RTS7;Q86Y46;CON__Q3SY84;Q3SY84	Keratin, type II cytoskeletal 74;Keratin, type II cytoskeletal 73;Keratin, type II cytoskeletal 71	KRT74;KRT73;KRT71	48
0.631085395812988	-0.819766283035278	1.06486666202545	0.625899195671082	-0.101920887827873	-0.567523181438446	0.787039220333099	-2.0629243850708	0.443244278430939	0	0			+	3	2	2	6.3	3.2	3.2	43.017	0	0.21891	74443000	21	17	22.2327238718669	0.374024467699406	CON__Q32PJ2	CON__Q32PJ2			49
0.864075899124146	0.31295308470726	-2.59685015678406	0.376090168952942	0.0622871369123459	0.140973851084709	0.291722744703293	0.348337590694427	0.200409665703773	0	0			+	2	2	2	2.8	2.8	2.8	85.686	0	0.21696	131730000	34	17	22.3434844546848	1.08114257253523	CON__Q3SX14;P06396	CON__Q3SX14;P06396	Gelsolin	GSN	50
1.27675294876099	1.91878259181976	-0.798429906368256	0.189569786190987	-0.302660644054413	-0.883534908294678	-0.737425208091736	-0.766782581806183	0.103728003799915	0	0			+	10	10	10	8.6	8.6	8.6	248.07	0	1.0776	2668700000	74	88	27.1475151909722	0.670491172507003	CON__Q5D862;Q5D862	CON__Q5D862;Q5D862	Filaggrin-2	FLG2	51
1.21897041797638	2.06672883033752	0.0672478824853897	-0.228699877858162	-0.315938174724579	-0.763694822788239	-0.794134199619293	-0.837809383869171	-0.412670612335205	0	0			+	7	5	5	13.4	10.6	10.6	56.964	0	0.50172	90727000	29	39	21.3195588853624	0.919104737665039	CON__Q7RTT2;CON__Q8N1N4-2;Q8N1N4	CON__Q7RTT2;CON__Q8N1N4-2;Q8N1N4	Keratin, type II cytoskeletal 78	KRT78	52
1.34125661849976	1.590984582901	0.656364619731903	-0.293041944503784	-0.601753294467926	-1.02507948875427	-1.18861603736877	-0.565750598907471	0.0856355726718903	0	0			+	11	7	7	16.8	11.8	11.8	61.802	0	0.67719	436020000	31	52	24.8824164072673	0.666886352015033	CON__Q7Z794;Q7Z794	CON__Q7Z794;Q7Z794	Keratin, type II cytoskeletal 1b	KRT77	53
-0.207173854112625	2.40205907821655	0.0635050758719444	0.414459139108658	-0.0492849871516228	-0.496244519948959	-0.529494285583496	-1.11969816684723	-0.478127539157867	0	0			+	11	11	11	14.2	14.2	14.2	282.39	0	1.2039	1084800000	85	180	24.2671665615506	1.15239039628418	CON__Q86YZ3;Q86YZ3	CON__Q86YZ3;Q86YZ3	Hornerin	HRNR	54
0.0739821270108223	-1.23105728626251	0.166574791073799	0.204737454652786	0.522588908672333	2.13534164428711	-0.114057376980782	-0.783943235874176	-0.974166929721832	0	0			+	4	4	4	43.1	43.1	43.1	16.622	0	0.44139	17684000000	6	74	28.6746298472087	0.711707464132289	CON__Streptavidin	CON__Streptavidin			55
0.103592313826084	-0.19375242292881	0.401892185211182	0.621242463588715	-2.32572960853577	1.25361609458923	-0.250159025192261	-0.183069303631783	0.572367191314697	0	0				2	1	1	4.4	2.7	2.7	44.501	0.0097561	0.09678	283360000	18	5	20.1046494377984	0.972498817610945	O14556	O14556	Glyceraldehyde-3-phosphate dehydrogenase, testis-specific	GAPDHS	56
-1.25101101398468	-1.61897265911102	-1.04781770706177	0.922383427619934	0.695119798183441	0.759363651275635	0.417827904224396	0.554602861404419	0.568503737449646	0	0				3	3	3	6.3	6.3	6.3	43.974	0	0.27808	77239000	21	16	21.3117915259467	1.64282338092226	O14791	O14791	Apolipoprotein L1	APOL1	57
1.0585128068924	-1.4228572845459	1.17454361915588	0.80742084980011	-0.910336911678314	-1.23354125022888	0.254999309778214	0.566555142402649	-0.295296311378479	0	0				8	8	8	39.5	39.5	39.5	38.087	0	0.8653	1175300000	19	76	24.6224040985107	0.260185500713544	O43866	O43866	CD5 antigen-like	CD5L	58
0.0326581932604313	0.825416743755341	-1.65738713741302	-0.182086363434792	1.60707473754883	0.853092432022095	-0.857084572315216	-0.697648048400879	0.0759640112519264	0	0				1	1	1	0.9	0.9	0.9	167.71	0.0055249	0.10884	221180000	69	3	19.6563849978977	0.615642900266833	O75094	O75094	Slit homolog 3 protein	SLIT3	59
-0.0851937532424927	0.285469591617584	-0.334056884050369	-0.897001624107361	1.61494123935699	0.688476204872131	-1.82981789112091	0.731111526489258	-0.173928454518318	0	0				1	1	1	1.1	1.1	1.1	118.58	0.0054945	0.10883	49617000	53	4	19.7025708092584	0.93217178971711	O75110	O75110	Probable phospholipid-transporting ATPase IIA	ATP9A	60
1.13020002841949	-0.715477347373962	0.513241291046143	-1.51013922691345	-0.838282823562622	-0.623136937618256	-0.0708361566066742	1.46670174598694	0.647729396820068	0	0				4	4	4	5.1	5.1	5.1	122.2	0	0.43598	101340000	47	32	22.3130139244927	0.359180560937043	P00450	P00450	Ceruloplasmin	CP	61
1.28613603115082	0.0521014519035816	1.3821314573288	-0.433117181062698	-1.43307614326477	-1.29478418827057	0.13506206870079	0.627203166484833	-0.321656614542007	0	0				3	3	3	6.9	6.9	6.9	70.036	0	0.29726	46949000	33	33	21.3087677425808	0.315482697843265	P00734	P00734	Prothrombin;Activation peptide fragment 1;Activation peptide fragment 2;Thrombin light chain;Thrombin heavy chain	F2	62
0.556105256080627	-0.624715089797974	-1.23007917404175	0.89076817035675	0.987889289855957	1.10794651508331	0.148988246917725	-0.183216780424118	-1.65368640422821	0	0				26	26	26	51.6	51.6	51.6	80.118	0	2.8102	4422400000	37	193	25.6599837409125	0.797749990529882	P00736;Q9NZP8	P00736	Complement C1r subcomponent;Complement C1r subcomponent heavy chain;Complement C1r subcomponent light chain	C1R	63
2.12793612480164	-0.308547109365463	1.11610388755798	-0.197463944554329	-0.885726749897003	-0.501703262329102	-0.86006486415863	0.0675954073667526	-0.558129370212555	0	0				16	16	8	39.2	39.2	23.2	45.205	0	1.7287	1703100000	22	158	24.9854030609131	0.381664942159139	P00738	P00738	Haptoglobin;Haptoglobin alpha chain;Haptoglobin beta chain	HP	64
0.0192659720778465	-1.94540917873383	0.549302101135254	1.5822685956955	0.729175984859467	0.238540187478065	0.0920559465885162	-0.710915684700012	-0.55428409576416	0	0				11	3	3	31	12.4	12.4	39.029	0	0.29933	288040000	20	31	24.0573069254557	0.495664515555056	P00739	P00739	Haptoglobin-related protein	HPR	65
-1.26182639598846	-0.765813231468201	-0.450057357549667	0.156821697950363	0.20974425971508	1.65173804759979	0.233809724450111	-1.05807077884674	1.28365397453308	0	0				1	1	1	2.2	2.2	2.2	51.778	0.0051282	0.10576	8216000	20	8	19.8985873328315	1.04927908367096	P00740	P00740	Coagulation factor IX;Coagulation factor IXa light chain;Coagulation factor IXa heavy chain	F9	66
-0.197406724095345	-0.872009217739105	-0.178080052137375	1.40775525569916	1.09098708629608	1.3167644739151	-1.02581822872162	-0.667318403720856	-0.874874114990234	0	0				22	22	22	42.1	42.1	42.1	90.568	0	2.2989	1962300000	42	187	23.8739119635688	1.07187170107207	P00747;CON__P06868;Q02325	P00747	Plasminogen;Plasmin heavy chain A;Activation peptide;Angiostatin;Plasmin heavy chain A, short form;Plasmin light chain B	PLG	67
1.57656252384186	0.431760340929031	1.49636578559875	-1.29909408092499	-0.556221723556519	-0.629564344882965	-0.771676659584045	0.0620448552072048	-0.3101766705513	0	0				2	2	2	4.6	4.6	4.6	85.532	0	0.21821	73236000	36	18	21.692271762424	0.534293190695996	P00751	P00751	Complement factor B;Complement factor B Ba fragment;Complement factor B Bb fragment	CFB	68
-0.31974458694458	-2.35012698173523	0.00128625240176916	1.00267994403839	-0.00315068406052887	0.23511715233326	-0.0708955228328705	1.04967021942139	0.455164194107056	0	0				21	21	21	53.8	53.8	53.8	46.736	0	2.272	7143900000	22	238	26.2982090844048	0.350781786913368	P01009	P01009	Alpha-1-antitrypsin;Short peptide from AAT	SERPINA1	69
1.41415858268738	0.933935403823853	1.43309831619263	-0.846207559108734	-0.689842760562897	-1.06156635284424	0.0132644046097994	-0.458980053663254	-0.737859904766083	0	0				2	2	2	5	5	5	47.65	0	0.20445	32592000	20	14	20.4730447133382	1.69538527937052	P01011	P01011	Alpha-1-antichymotrypsin;Alpha-1-antichymotrypsin His-Pro-less	SERPINA3	70
1.78981339931488	-0.405048340559006	1.20807158946991	-0.017064256593585	-0.753031432628632	-0.811723291873932	-1.27914369106293	0.504650473594666	-0.236524432897568	0	0				57	57	57	53	53	53	163.29	0	5.6826	20390000000	72	678	26.6455913119846	0.374307952092856	P01023;P20742;CON__ENSEMBL:ENSBTAP00000024146	P01023	Alpha-2-macroglobulin	A2M	71
-1.22833693027496	-1.55974793434143	-1.10328805446625	0.793107509613037	0.714063704013824	0.734217882156372	0.877332985401154	0.60420149564743	0.168449386954308	0	0				114	114	114	75.1	75.1	75.1	187.15	0	12.204	2,02E+11	97	1503	28.4722220102946	1.58499792857208	P01024;CON__Q2UVX4	P01024	Complement C3;Complement C3 beta chain;C3-beta-c;Complement C3 alpha chain;C3a anaphylatoxin;Acylation stimulating protein;Complement C3b alpha chain;Complement C3c alpha chain fragment 1;Complement C3dg fragment;Complement C3g fragment;Complement C3d fragment;Complement C3f fragment;Complement C3c alpha chain fragment 2	C3	72
0.691605806350708	0.230412751436234	1.76650941371918	0.487702757120132	0.123954400420189	0.186998292803764	-1.11350333690643	-1.14955306053162	-1.22412705421448	0	0				28	28	28	22.9	22.9	22.9	188.3	0	2.9451	2042500000	84	170	25.0534983740913	0.773844355045162	P01031;CON__Q1A7A4	P01031	Complement C5;Complement C5 beta chain;Complement C5 alpha chain;C5a anaphylatoxin;Complement C5 alpha chain	C5	73
0.727557718753815	-0.762691080570221	1.63488602638245	-0.555308818817139	-1.18211650848389	-1.0452367067337	-0.372773826122284	0.963296353816986	0.592386901378632	0	0				10	10	10	19.7	19.7	19.7	71.957	0	0.97335	461750000	35	80	23.5162220001221	0.356025896101198	P01042	P01042	Kininogen-1;Kininogen-1 heavy chain;T-kinin;Bradykinin;Lysyl-bradykinin;Kininogen-1 light chain;Low molecular weight growth-promoting factor	KNG1	74
0.587234139442444	-2.01633763313293	-0.161452054977417	1.65791237354279	0.437581121921539	-0.189515054225922	0.00741415796801448	0.35590061545372	-0.678737580776215	0	0				6	6	6	41.5	41.5	41.5	18.098	0	0.63116	1751700000	8	54	25.8460621303982	0.312510833078332	P01591	P01591	Immunoglobulin J chain	IGJ	75
-1.48177874088287	-0.111452132463455	-1.92495787143707	0.470219075679779	0.560023903846741	0.641879916191101	0.570357203483582	0.656305551528931	0.619403123855591	0	0				1	1	1	13.7	13.7	13.7	12.848	0.0062893	0.11022	949820000	4	22	23.8579440646701	2.78056465861179	P01594;P01593	P01594;P01593	Ig kappa chain V-I region AU;Ig kappa chain V-I region AG		76
-0.707084894180298	-1.07002365589142	-0.823063850402832	-0.576372385025024	-0.98972088098526	0.927906572818756	1.02491450309753	1.15553283691406	1.05791163444519	0	0				2	2	2	29.1	29.1	29.1	12.737	0.0096154	0.076001	732820000	4	12	22.27620294359	3.24081108277418	P04432;P01597;A0A0C4DH73;A0A0C4DH72;P01611	P04432;P01597;A0A0C4DH73;A0A0C4DH72;P01611	Ig kappa chain V-I region Daudi;Ig kappa chain V-I region DEE;Ig kappa chain V-I region Wes	IGKV1-12;IGKV1-6	77
-0.982503235340118	-1.37646639347076	-0.586512625217438	0.428143560886383	1.23384141921997	1.60075914859772	-0.578298807144165	0.412856578826904	-0.151819661259651	0	0				1	1	1	13.7	13.7	13.7	12.73	0.0054348	0.10866	14968000	4	8	20.3167290157742	0.825973810669619	P01601	P01601	Ig kappa chain V-I region HK101		78
1.12959694862366	1.5148024559021	-0.81205028295517	-1.82166123390198	-0.398189157247543	0.0119209587574005	-0.237036138772964	0.14982108771801	0.462795317173004	0	0				2	2	2	24.8	24.8	24.8	12.781	0.0064935	0.13119	1955300000	4	10	19.5751016404894	0.771375841577681	P01602	P01602	Ig kappa chain V-I region HK102	IGKV1-5	79
-1.10237443447113	-1.42614316940308	-1.29296350479126	0.145095229148865	0.354515045881271	0.497645527124405	0.852322161197662	1.06989502906799	0.902008175849915	0	0				4	4	2	46.6	46.6	26.7	12.557	0	0.43751	7306500000	5	33	27.3612155914307	1.77072454470971	P01619	P01619	Ig kappa chain V-III region B6		80
-1.1333681344986	-1.61781132221222	-1.19456875324249	0.660432100296021	0.477981716394424	0.558464705944061	0.736488401889801	0.821708083152771	0.690673172473907	0	0				2	2	2	26.1	26.1	26.1	12.496	0	0.21227	3536600000	3	18	27.0113385518392	2.01216756414925	P01624;A0A0C4DH90;A0A075B6H7;A0A0C4DH55	P01624;A0A0C4DH90;A0A075B6H7;A0A0C4DH55	Ig kappa chain V-III region POM	IGKV3OR2-268;IGKV3-7;IGKV3D-7	81
-1.23029756546021	-1.39153146743774	-1.35379028320313	0.555679559707642	0.820184946060181	0.468672186136246	0.675986409187317	0.743571758270264	0.711524367332458	0	0				2	2	2	24.8	24.8	24.8	12.283	0	0.22022	3287800000	5	23	24.9340392218696	4.92058578630563	P01700;P01699	P01700;P01699	Ig lambda chain V-I region HA;Ig lambda chain V-I region VOR		82
-0.0230670347809792	0.760085046291351	-2.58564710617065	0.520146071910858	0.354041695594788	-0.0124921668320894	0.286054849624634	0.430036157369614	0.270842492580414	0	0				2	2	2	13.7	13.7	13.7	12.249	0	0.22015	1072600000	3	33	24.9603214263916	2.40644573768382	P01701	P01701	Ig lambda chain V-I region NEW		83
-0.353762328624725	-0.759642124176025	-0.35748291015625	-0.596798360347748	0.0842211470007896	-1.1232932806015	-0.124279215931892	1.22200405597687	2.00903296470642	0	0				1	1	1	8	8	8	12.042	0.0062112	0.11013	1608200000	5	18	19.4154646131727	0.840741361805044	P01714	P01714	Ig lambda chain V-III region SH		84
-0.261364310979843	-0.188742026686668	-2.48784375190735	0.750651240348816	0.555349707603455	0.757049322128296	0.31991058588028	0.329142063856125	0.225847139954567	0	0				3	3	2	26.8	26.8	17	12.011	0	0.32862	2755500000	4	27	26.3608648512099	2.53990851186526	P01717	P01717	Ig lambda chain V-IV region Hil		85
-0.759413242340088	-1.19352316856384	-0.770239889621735	1.14966857433319	1.05689179897308	1.18639528751373	0.745956659317017	-0.690160572528839	-0.725575387477875	0	0				3	2	2	32.7	23	23	12.165	0	0.22021	849130000	3	11	22.6828492482503	3.85710118915295	P01718	P01718	Ig lambda chain V-IV region Kern		86
-1.42878413200378	-1.65806841850281	-0.751004457473755	0.295776844024658	0.624661147594452	0.695740640163422	0.609349012374878	0.885307729244232	0.72702169418335	0	0				2	2	2	35.9	35.9	35.9	12.566	0	0.21978	510740000	5	14	23.6037604014079	2.08795360114583	P01721	P01721	Ig lambda chain V-VI region AR		87
0.43477937579155	-1.04928958415985	0.195135965943336	-1.28709232807159	1.66701316833496	0.0392141193151474	-1.04314029216766	1.07047963142395	-0.0271000731736422	0	0				2	1	1	20.5	11.1	11.1	12.659	0.0053191	0.1072	53695000	6	4	19.6916253831651	0.927411579011967	P01742	P01742	Ig heavy chain V-I region EU		88
0.285837411880493	-1.46887481212616	-0.0817491039633751	2.21416187286377	-0.845583021640778	0.0448963344097137	-0.321985423564911	0.175504565238953	-0.0022078612819314	0	0				3	1	1	25	9.5	9.5	12.506	0.0054645	0.10879	62150000	4	14	19.5167649586995	1.27740486150895	P01766	P01766	Ig heavy chain V-III region BRO		89
-1.22331047058105	-1.67909574508667	-0.977279663085938	0.601524233818054	0.319399684667587	0.568055152893066	0.70314347743988	0.953767776489258	0.733795464038849	0	0				4	3	1	32.5	26.5	7.7	12.943	0	0.32716	4661200000	5	45	27.2195411258274	1.35820334240907	P01780;A0A0B4J1V1;P01763;P01762;A0A075B7F0;A0A0C4DH32	P01780;A0A0B4J1V1;P01763;P01762;A0A075B7F0;A0A0C4DH32	Ig heavy chain V-III region JON;Ig heavy chain V-III region WEA;Ig heavy chain V-III region TRO	IGHV3-21;IGHV3OR16-10;IGHV3-20	90
-1.39628481864929	-1.67215263843536	-0.765932381153107	0.528667330741882	0.385387718677521	0.448942691087723	0.817332088947296	0.85960465669632	0.794435381889343	0	0				4	2	2	40.7	25.4	25.4	13.017	0	0.19331	1200400000	6	13	23.7922445933024	3.56458723995302	P0DP04;P01782	P0DP04;P01782	Ig heavy chain V-III region DOB		91
-0.19586256146431	-0.409023433923721	-0.746243178844452	0.574268817901611	1.19130408763885	-1.67824578285217	0.671123445034027	-0.715075433254242	1.30775392055511	0	0				1	1	1	2.1	2.1	2.1	83.283	0.0050761	0.10471	2982400	41	5	20.192653020223	0.557742392189895	P01833	P01833	Polymeric immunoglobulin receptor;Secretory component	PIGR	92
-1.1820604801178	-1.56002366542816	-1.22814929485321	0.62448388338089	0.541802108287811	0.653610587120056	0.666855096817017	0.79132354259491	0.692158281803131	0	0				8	8	8	82.2	82.2	82.2	11.765	0	0.87919	4,44E+11	5	169	31.7025445302327	2.03630782769989	P01834	P01834	Ig kappa chain C region	IGKC	93
-1.25862717628479	-1.50199675559998	-1.22166657447815	0.581150531768799	0.603614747524261	0.686932504177094	0.636830270290375	0.767626762390137	0.70613569021225	0	0				22	22	12	70.3	70.3	42.1	36.105	0	2.3298	1,31E+12	15	361	32.2911694844564	2.44715861248997	P01857	P01857	Ig gamma-1 chain C region	IGHG1	94
-1.0910370349884	-1.80445206165314	-0.866635024547577	0.520259618759155	1.15089583396912	0.6880042552948	0.347755640745163	0.695364534854889	0.359844326972961	0	0				14	6	5	51.5	29.4	25.2	35.9	0	0.65266	9225000000	13	92	28.0423590342204	0.801521358251291	P01859	P01859	Ig gamma-2 chain C region	IGHG2	95
-1.11281657218933	-1.50757336616516	-1.06794226169586	0.35310772061348	0.0685727298259735	0.182442516088486	0.941472887992859	1.11413311958313	1.0286031961441	0	0				17	9	6	55.2	38.7	30.2	41.287	0	0.98342	86330000000	17	145	30.3885290357802	1.63390410161139	P01860	P01860	Ig gamma-3 chain C region	IGHG3	96
-1.09767401218414	-1.25596880912781	-1.06006026268005	1.02569210529327	1.15035116672516	1.29711091518402	-0.14583683013916	0.117616139352322	-0.031230391934514	0	0				13	6	6	56.3	30.6	30.6	35.94	0	0.65876	23460000000	14	114	28.7678659227159	1.75487850507998	P01861	P01861	Ig gamma-4 chain C region	IGHG4	97
1.31568217277527	-1.60924136638641	0.876001119613647	0.725274920463562	-0.583422243595123	-1.01164436340332	0.394686222076416	0.602295637130737	-0.709632158279419	0	0				16	16	16	46.6	46.6	46.6	49.439	0	1.7285	37941000000	24	224	28.4459520975749	0.282800355072309	P01871	P01871	Ig mu chain C region	IGHM	98
-1.18835008144379	-1.56279635429382	-1.20453214645386	0.759718716144562	0.682100236415863	0.82749742269516	0.481241166591644	0.672048926353455	0.533072173595428	0	0				12	12	8	51.6	51.6	36	37.654	0	1.308	78193000000	16	174	29.5258433024089	1.58697357144817	P01876	P01876	Ig alpha-1 chain C region	IGHA1	99
1.16577208042145	-0.633041143417358	0.737461090087891	-0.677109122276306	1.12688016891479	-0.503273606300354	-1.05109822750092	1.05655682086945	-1.22214806079865	0	0				6	2	2	30.9	14.7	14.7	36.591	0	0.20428	111060000	16	8	20.0736728244358	1.24479030627848	P01877	P01877	Ig alpha-2 chain C region	IGHA2	100
0.8565434217453	0.962283134460449	-1.92419278621674	-0.177230700850487	-1.3037736415863	0.467029064893723	0.334867358207703	0.758732736110687	0.0257412735372782	0	0				2	2	2	10.2	10.2	10.2	42.352	0	0.21663	54523000	18	15	21.1999725765652	1.10462011660361	P01880	P01880	Ig delta chain C region	IGHD	101
1.16607749462128	0.0494197905063629	2.10225391387939	-0.427466630935669	-0.64049756526947	-0.360517472028732	-0.992739975452423	-0.680640399456024	-0.215889126062393	0	0				29	29	29	71.5	71.5	71.5	30.777	0	3.1745	75111000000	18	396	29.004281785753	0.514434837965476	P02647;CON__P15497	P02647	Apolipoprotein A-I;Proapolipoprotein A-I;Truncated apolipoprotein A-I	APOA1	102
-0.336673885583878	-0.607618927955627	0.0258936621248722	1.31614911556244	1.29384517669678	1.17267048358917	-0.965869009494781	-0.964721262454987	-0.933675289154053	0	0				22	22	22	69.1	69.1	69.1	36.154	0	2.4057	18051000000	22	317	26.6909518771701	1.31780864952874	P02649;CON__Q03247	P02649	Apolipoprotein E	APOE	103
0.610007226467133	-0.289847850799561	2.11384534835815	0.338737070560455	-0.147617697715759	-1.13332629203796	-1.27101922035217	-0.0246191006153822	-0.196159586310387	0	0				5	5	5	47	47	47	11.175	0	0.54877	6266700000	5	71	27.8853655921088	0.389274142806683	P02652	P02652	Apolipoprotein A-II;Proapolipoprotein A-II;Truncated apolipoprotein A-II	APOA2	104
1.01896560192108	0.250923275947571	2.05506587028503	-0.415783941745758	-0.0968494489789009	-0.419574528932571	-0.764464974403381	-0.362978875637054	-1.26530301570892	0	0				3	3	3	26.5	26.5	26.5	9.3318	0	0.32801	1060300000	3	27	25.0526284111871	0.629978963088155	P02654	P02654	Apolipoprotein C-I;Truncated apolipoprotein C-I	APOC1	105
0.487642526626587	0.0320076458156109	2.1794171333313	-0.945628464221954	-0.606269598007202	-1.04759132862091	-0.407882302999496	0.622235536575317	-0.313931256532669	0	0				5	5	5	52.5	52.5	52.5	11.284	0	0.5448	2963200000	4	72	26.6998657650418	0.444948347468966	P02655	P02655	Apolipoprotein C-II;Proapolipoprotein C-II	APOC2	106
0.901034235954285	0.264279931783676	2.11032772064209	-1.10670506954193	-0.809027969837189	-0.708939969539642	-0.380008697509766	0.0901030674576759	-0.361063301563263	0	0				6	6	6	55.6	55.6	55.6	10.852	0	0.64404	19840000000	7	79	28.7983387841119	0.53972434576122	P02656	P02656	Apolipoprotein C-III	APOC3	107
1.51125979423523	1.04500806331635	0.970638811588287	-0.824672877788544	-1.38687336444855	-1.00093388557434	0.0642325282096863	-0.170311719179153	-0.208347320556641	0	0				34	34	34	40.6	40.6	40.6	94.972	0	3.7183	58066000000	39	594	28.5296940273709	0.551359662881538	P02671;CON__P02672	P02671	Fibrinogen alpha chain;Fibrinopeptide A;Fibrinogen alpha chain	FGA	108
1.6263599395752	0.973051965236664	0.785952210426331	-0.75676554441452	-1.49848091602325	-0.951974630355835	0.132771983742714	-0.160214677453041	-0.150700226426125	0	0				35	35	35	71.9	71.9	71.9	55.928	0	3.8178	57061000000	28	547	28.6224240197076	0.462881857699825	P02675;CON__P02676	P02675	Fibrinogen beta chain;Fibrinopeptide B;Fibrinogen beta chain	FGB	109
1.65688169002533	0.754308044910431	0.751650810241699	-0.825520992279053	-1.60539591312408	-0.88933926820755	0.253775179386139	-0.016290882602334	-0.0800686329603195	0	0				26	26	26	59.2	59.2	59.2	51.511	0	2.7556	44647000000	28	382	28.9133391910129	0.470872723873911	P02679	P02679	Fibrinogen gamma chain	FGG	110
2.19683837890625	-0.100611507892609	0.030524680390954	0.276501685380936	-1.35924172401428	-1.06455910205841	-0.193168818950653	0.257552862167358	-0.0438365787267685	0	0				4	4	4	21	21	21	25.038	0	0.35551	535590000	6	32	24.7171870337592	0.559959949001526	P02741	P02741	C-reactive protein;C-reactive protein(1-205)	CRP	111
-1.71321856975555	-0.651026487350464	-1.33358001708984	0.988628447055817	0.84750896692276	0.877310454845428	0.516778290271759	0.336014121770859	0.131584838032722	0	0				5	5	5	18.4	18.4	18.4	26.016	0	0.54662	1832500000	12	44	24.3756359948052	3.04456558988839	P02745	P02745	Complement C1q subcomponent subunit A	C1QA	112
-1.65860497951508	-1.04493653774261	-0.893817901611328	1.06894958019257	0.982740044593811	1.03252637386322	0.374984860420227	0.198554217815399	-0.0603956468403339	0	0				6	6	6	32	32	32	26.721	0	0.64161	2852300000	12	46	24.2689759996202	2.97299046758628	P02746	P02746	Complement C1q subcomponent subunit B	C1QB	113
0.291578263044357	-1.45221638679504	-1.89406299591064	0.867998361587524	0.844758212566376	0.733637094497681	0.392632275819778	0.241807773709297	-0.026132607832551	0	0				5	5	5	22	22	22	25.773	0	0.537	3247600000	13	30	25.0647888183594	3.15531431102068	P02747	P02747	Complement C1q subcomponent subunit C	C1QC	114
0.0422609224915504	-0.857502639293671	-0.128814101219177	1.35643994808197	1.32188642024994	1.01201677322388	-0.65849232673645	-0.939583539962769	-1.14821147918701	0	0				16	16	16	33.5	33.5	33.5	63.173	0	1.6676	2116100000	26	102	25.0536100599501	0.58820917176766	P02748;CON__Q3MHN2	P02748	Complement component C9;Complement component C9a;Complement component C9b	C9	115
0.876323521137238	-0.955922544002533	1.54947113990784	-0.928939700126648	-0.646572589874268	-0.327205061912537	0.282077938318253	1.17956364154816	-1.02879631519318	0	0				9	9	9	36.2	36.2	36.2	38.298	0	0.96735	1123000000	17	68	24.5369129180908	0.257231587713083	P02749;CON__P17690	P02749	Beta-2-glycoprotein 1	APOH	116
0.853670716285706	1.6379132270813	-0.540994584560394	-0.426981836557388	-1.0981582403183	-0.920495450496674	1.29751110076904	-0.235817059874535	-0.566647887229919	0	0				25	25	25	14.3	14.3	14.3	272.32	0	2.5761	2469600000	101	227	24.2437290615506	0.674958627489779	P02751	P02751	Fibronectin;Anastellin;Ugl-Y1;Ugl-Y2;Ugl-Y3	FN1	117
0.0535190291702747	-0.798361480236053	-0.748962163925171	-0.193780183792114	-0.827308475971222	-1.1992347240448	1.27108073234558	1.36075365543365	1.0822936296463	0	0				1	1	1	5.5	5.5	5.5	23.01	0.005102	0.10526	3423000	10	8	19.4959456125895	1.1785955465971	P02753	P02753	Retinol-binding protein 4;Plasma retinol-binding protein(1-182);Plasma retinol-binding protein(1-181);Plasma retinol-binding protein(1-179);Plasma retinol-binding protein(1-176)	RBP4	118
-0.29528820514679	-2.19472050666809	-0.113183543086052	1.35488128662109	0.58206433057785	0.528165102005005	-0.117732986807823	0.667885899543762	-0.412071317434311	0	0				5	5	5	15.9	15.9	15.9	38.999	0	0.54728	445120000	16	63	23.646607293023	0.45069255349579	P02760	P02760	Protein AMBP;Alpha-1-microglobulin;Inter-alpha-trypsin inhibitor light chain;Trypstatin	AMBP	119
1.27236688137054	-0.731635689735413	1.55170178413391	-0.51511812210083	-0.926950037479401	-1.17456543445587	-0.509637057781219	0.781197428703308	0.252640247344971	0	0				8	8	8	28.9	28.9	28.9	39.34	0	0.68126	2265900000	13	113	25.2675149705675	0.346598306195247	P02765;CON__P12763	P02765	Alpha-2-HS-glycoprotein;Alpha-2-HS-glycoprotein chain A;Alpha-2-HS-glycoprotein chain B	AHSG	120
0.331197768449783	-1.38035237789154	1.44449245929718	-1.2869086265564	-0.644682824611664	0.243340909481049	-0.239674225449562	1.28376686573029	0.24881999194622	0	0				9	9	9	69.4	69.4	69.4	15.887	0	0.96732	2162700000	6	104	25.3070818583171	0.318525141946205	P02766	P02766	Transthyretin	TTR	121
-0.938981294631958	0.075682170689106	0.448018580675125	-0.0201393011957407	-0.733894884586334	-0.441488862037659	0.863424777984619	1.97886168956757	-1.23148286342621	0	0				2	2	2	5.5	5.5	5.5	52.917	0.0064103	0.11446	3350900	28	9	20.1341122521294	0.738762802090042	P02774	P02774	Vitamin D-binding protein	GC	122
-0.617899239063263	-1.59765839576721	-0.533068835735321	1.07280337810516	1.20491898059845	1.02610468864441	-0.825907289981842	0.586537480354309	-0.315830826759338	0	0				2	2	2	20.8	20.8	20.8	10.845	0	0.21889	82382000	4	12	21.4067918989393	2.34483821124938	P02776;P10720	P02776;P10720	Platelet factor 4;Platelet factor 4, short form;Platelet factor 4 variant;Platelet factor 4 variant(4-74);Platelet factor 4 variant(5-74);Platelet factor 4 variant(6-74)	PF4;PF4V1	123
1.91411173343658	-0.980484485626221	1.05871641635895	-0.549299120903015	-1.18417501449585	-0.619935035705566	-0.136549741029739	0.35644206404686	0.141173124313354	0	0				23	23	23	39.4	39.4	39.4	77.063	0	2.4948	3146800000	41	239	25.1218581729465	0.324030264688533	P02787	P02787	Serotransferrin	TF	124
1.16323220729828	-0.0911761075258255	1.73907244205475	-0.555254340171814	-0.469740122556686	-1.03689956665039	-0.956640303134918	0.836305022239685	-0.628899157047272	0	0				8	8	8	23.6	23.6	23.6	51.676	0	0.8486	720790000	23	65	23.9780979156494	0.426483604964264	P02790	P02790	Hemopexin	HPX	125
-0.407914638519287	0.271840572357178	-0.340852320194244	1.36894071102142	-0.540758907794952	0.926766216754913	1.07687854766846	-1.76301336288452	-0.591886937618256	0	0				1	1	1	54.8	54.8	54.8	7.3044	0.0098039	0.096966	20546000	2	4	20.6140049828423	1.14266354262379	P02808	P02808	Statherin	STATH	126
-0.86015248298645	-1.54287171363831	-0.991548240184784	1.11619818210602	0.929088115692139	1.11701261997223	0.530521333217621	0.177807211875916	-0.476054906845093	0	0				19	19	19	48.7	48.7	48.7	67.033	0	2.04	6615900000	31	198	25.569606145223	1.07961775862618	P04003	P04003	C4b-binding protein alpha chain	C4BPA	127
0.601592481136322	-0.435845464468002	0.542510032653809	1.25000584125519	0.724989235401154	0.833700895309448	-1.52799260616302	-0.824357032775879	-1.16460335254669	0	0				12	12	12	28.7	28.7	28.7	54.305	0	1.2937	8542300000	24	182	26.6761491563585	0.501998236034084	P04004;CON__Q3ZBS7	P04004	Vitronectin;Vitronectin V65 subunit;Vitronectin V10 subunit;Somatomedin-B	VTN	128
0.733089864253998	1.26616191864014	1.70898497104645	-1.11085212230682	-0.863330364227295	-0.364956438541412	-0.109512060880661	-0.732232809066772	-0.52735298871994	0	0				175	175	175	48.1	48.1	48.1	515.6	0	18.272	43541000000	251	1872	26.1277694702148	0.721037718763588	P04114;CON__ENSEMBL:ENSBTAP00000032840	P04114	Apolipoprotein B-100;Apolipoprotein B-48	APOB	129
1.5043820142746	-0.749071478843689	1.63624846935272	-0.682041823863983	-0.53965550661087	-0.13815076649189	-1.27998411655426	0.288063079118729	-0.0397899262607098	0	0				7	7	7	19	19	19	59.578	0	0.54268	684850000	21	55	25.0944945017497	0.308768318340287	P04196	P04196	Histidine-rich glycoprotein	HRG	130
0.930560052394867	2.09265327453613	0.0945282205939293	-0.161315903067589	-0.38977187871933	-0.884123265743256	-0.88789701461792	-0.981364667415619	0.186731234192848	0	0			+	46	43	34	62.6	60.7	51.2	66.038	0	4.3208	1,18E+11	31	590	29.1529638502333	1.04824208134965	P04264;CON__P04264	P04264;CON__P04264	Keratin, type II cytoskeletal 1	KRT1	131
0.793774962425232	0.420833706855774	1.03369438648224	-0.712342441082001	-1.46036195755005	-1.19752240180969	1.30906736850739	0.30578938126564	-0.492932885885239	0	0				9	9	9	4.1	4.1	4.1	309.26	0	0.86768	2891400000	133	76	27.1631173027886	0.593503924567863	P04275	P04275	von Willebrand factor;von Willebrand antigen 2	VWF	132
0.301501125097275	0.158432811498642	-2.57714486122131	0.795266330242157	0.550710439682007	0.53515750169754	0.110786966979504	0.0565842352807522	0.0687055215239525	0	0				3	3	2	12.8	12.8	10.7	36.053	0	0.29469	608910000	17	22	24.3852450052897	2.12933124240907	P04406	P04406	Glyceraldehyde-3-phosphate dehydrogenase	GAPDH	133
-1.28150081634521	1.15995025634766	1.1737254858017	-0.139204129576683	0.294174075126648	-0.391102999448776	0.571129202842712	-1.7152144908905	0.32804337143898	0	0				1	1	1	13.7	13.7	13.7	12.618	0.0051813	0.10638	67277000	4	6	20.0859423743354	0.653816904840079	P04430	P04430	Ig kappa chain V-I region BAN		134
1.7954797744751	-0.402906566858292	1.07704150676727	-0.746210157871246	-0.151646181941032	0.00585265085101128	0.637871921062469	-1.02718925476074	-1.18829369544983	0	0				2	2	2	9.3	9.3	9.3	34.735	0	0.21558	4612500	17	15	19.485448413425	0.711500825457405	P05089	P05089	Arginase-1	ARG1	135
1.49175369739532	-0.595530331134796	1.46086037158966	0.840947449207306	-0.818361878395081	-0.81540983915329	-0.47076690196991	-0.085977777838707	-1.0075147151947	0	0				7	7	7	27.5	27.5	27.5	21.275	0	0.75127	2108000000	9	74	26.198889626397	0.240353540351999	P05090	P05090	Apolipoprotein D	APOD	136
0.498049110174179	0.674316644668579	0.356835842132568	0.605114281177521	0.0873039215803146	0.276405990123749	-0.614905893802643	-2.45294141769409	0.569821417331696	0	0				3	3	3	31.2	31.2	31.2	10.834	0	0.29713	116440000	8	27	21.8131976657444	1.14296443833901	P05109	P05109	Protein S100-A8;Protein S100-A8, N-terminally processed	S100A8	137
-0.347929984331131	-0.976871609687805	-1.57297670841217	1.22939193248749	1.16669046878815	1.11778485774994	0.105874925851822	-0.192798674106598	-0.529165267944336	0	0				8	8	8	17.6	17.6	17.6	55.154	0	0.65203	674130000	23	53	23.6214449140761	1.92561534717985	P05155	P05155	Plasma protease C1 inhibitor	SERPING1	138
0.515112161636353	-0.116322301328182	0.220100253820419	1.2750049829483	0.751172065734863	0.926727950572968	-0.889382779598236	-1.68420231342316	-0.99821001291275	0	0				2	2	2	4.1	4.1	4.1	80.058	0	0.2007	29263000	46	14	20.8071437411838	1.3087310526679	P05165	P05165	Propionyl-CoA carboxylase alpha chain, mitochondrial	PCCA	139
-0.0139607787132263	1.60590720176697	0.395880132913589	0.627570986747742	-0.025716433301568	0.72820383310318	-1.70312023162842	-0.547567486763	-1.06719720363617	0	0				1	1	1	2.8	2.8	2.8	58.215	0.005291	0.10683	28156000	30	9	19.4878889719645	0.549538959287396	P05166	P05166	Propionyl-CoA carboxylase beta chain, mitochondrial	PCCB	140
-0.865581572055817	-1.28324389457703	-0.772907614707947	-0.0363105721771717	-0.286598414182663	-0.429087579250336	1.35429167747498	1.48766088485718	0.831777155399323	0	0				4	4	4	29.8	29.8	29.8	13.38	0	0.43918	3676300000	4	32	26.3574263254801	1.673320551424	P06312	P06312	Ig kappa chain V-IV region	IGKV4-1	141
0.701460778713226	0.24578583240509	2.0867612361908	-0.461718887090683	-0.354013055562973	-1.1099134683609	-1.07118546962738	-0.451267749071121	0.414090752601624	0	0				3	3	3	30.7	30.7	30.7	13.242	0	0.222	74319000	8	28	21.8434967464871	1.13205708741784	P06702	P06702	Protein S100-A9	S100A9	142
0.686198651790619	-0.983354985713959	1.2301938533783	1.18136751651764	0.517440915107727	0.389293372631073	-1.2264928817749	-0.653211653232574	-1.14143490791321	0	0				17	17	16	50.8	50.8	47.7	45.371	0	1.6962	745200000	26	127	23.2045432196723	0.4338835933716	P06727	P06727	Apolipoprotein A-IV	APOA4	143
-0.204327344894409	-2.11486339569092	0.992829442024231	1.22729432582855	0.484663248062134	0.397738039493561	0.0983395427465439	-0.122872531414032	-0.758801400661469	0	0				6	6	6	9.8	9.8	9.8	75.122	0	0.63555	442170000	33	54	24.6932438744439	0.606334765714235	P07225	P07225	Vitamin K-dependent protein S	PROS1	144
-1.30662322044373	-1.08704268932343	0.0422303751111031	1.25186991691589	1.09623670578003	1.3199051618576	-0.555012583732605	-0.370795845985413	-0.390767782926559	0	0				9	9	9	18.5	18.5	18.5	65.163	0	0.65904	379440000	25	47	20.5070046318902	3.36393848353851	P07357	P07357	Complement component C8 alpha chain	C8A	145
1.71006524562836	0.297679603099823	-0.222019642591476	-0.233761876821518	0.464699625968933	-0.0571893490850925	-2.14510107040405	-0.0575566552579403	0.243184104561806	0	0				7	7	7	19	19	19	67.046	0	0.70153	370590000	28	35	23.2192170884874	1.49033989067076	P07358	P07358	Complement component C8 beta chain	C8B	146
0.782170414924622	0.749071300029755	-2.31263089179993	0.430192589759827	0.40081587433815	0.486113876104355	0.1509850025177	0.221542254090309	-0.908260524272919	0	0				7	7	7	46	46	46	22.277	0	0.75805	1360800000	12	50	24.5637616051568	2.16590913481066	P07360	P07360	Complement component C8 gamma chain	C8G	147
0.72197550535202	1.25936353206635	1.51393806934357	-0.980198919773102	-0.834014117717743	0.0155994184315205	-0.0118798594921827	-1.35461449623108	-0.330169200897217	0	0				11	11	11	37.2	37.2	37.2	501.31	0	1.2027	4635700000	204	133	26.7128194173177	0.710554619248197	P08519	P08519	Apolipoprotein(a)	LPA	148
0.850196659564972	-0.91487067937851	2.04577088356018	-0.0373000912368298	-0.97147661447525	-0.00453483266755939	-0.833359956741333	0.483375996351242	-0.617801427841187	0	0				12	12	12	14.2	14.2	14.2	139.09	0	1.1003	1418600000	61	91	26.0985681745741	0.213290709163876	P08603;Q03591	P08603	Complement factor H	CFH	149
0.929108738899231	-0.93146413564682	1.80339598655701	0.347193330526352	-1.20290434360504	-0.944041609764099	-0.243354067206383	0.605614721775055	-0.363548547029495	0	0				7	7	7	23.4	23.4	23.4	54.565	0	0.69519	329530000	21	58	23.0495855543349	0.350003479818419	P08697;CON__P28800	P08697	Alpha-2-antiplasmin	SERPINF2	150
1.30316472053528	0.222415581345558	1.38604640960693	0.255856513977051	0.144238010048866	0.17873926460743	-0.941151320934296	-1.07755124568939	-1.47175788879395	0	0				23	23	23	43.9	43.9	43.9	76.684	0	2.4331	3621900000	26	183	24.9309633043077	1.70173583245096	P09871;P48740	P09871	Complement C1s subcomponent;Complement C1s subcomponent heavy chain;Complement C1s subcomponent light chain	C1S	151
-0.950592398643494	-1.52941763401031	-1.01434350013733	1.09294402599335	0.963754534721375	1.03879737854004	0.545907378196716	0.25593426823616	-0.4029840528965	0	0				76	76	5	52.9	52.9	4.4	192.78	0	8.2971	1,18E+11	81	975	30.0749547746446	1.10773956727396	P0C0L4	P0C0L4	Complement C4-A;Complement C4 beta chain;Complement C4-A alpha chain;C4a anaphylatoxin;C4b-A;C4d-A;Complement C4 gamma chain	C4A	152
-1.26927196979523	-1.55884838104248	-1.09071743488312	0.602043151855469	0.685778915882111	0.902495622634888	0.815190672874451	0.598805129528046	0.314524292945862	0	0				76	5	5	52.2	5	5	192.75	0	0.54104	24347000000	81	95	27.6161685519748	2.661289974435	P0C0L5	P0C0L5	Complement C4-B;Complement C4 beta chain;Complement C4-B alpha chain;C4a anaphylatoxin;C4b-B;C4d-B;Complement C4 gamma chain	C4B	153
-1.22536396980286	-1.5445237159729	-1.18875789642334	0.867097496986389	0.65027779340744	0.764535307884216	0.533887445926666	0.606526076793671	0.536321520805359	0	0				8	8	4	74.5	74.5	38.7	11.265	0	0.86249	2,20E+11	7	83	31.6816732618544	2.24112436269623	P0DOY3;P0DOY2;P0CF74;A0M8Q6	P0DOY3;P0DOY2;P0CF74	Ig lambda-6 chain C region	IGLC6	154
0.984747290611267	-0.72358775138855	-0.591575264930725	-1.00345599651337	-0.656445980072021	-1.10293138027191	0.577085793018341	1.30202949047089	1.21413373947144	0	0				13	13	13	34.4	34.4	34.4	57.767	0	1.0782	306910000	25	80	21.9955149756538	1.29334854907472	P0DUB6;P0DTE8;P0DTE7;P19961;P04746;CON__Q3MHH8	P0DUB6;P0DTE8;P0DTE7;P19961;P04746	Alpha-amylase 2B;Pancreatic alpha-amylase	AMY2B;AMY2A	155
0.416570335626602	-0.628390729427338	0.841939270496368	0.499382704496384	0.329678028821945	0.754538655281067	0.531167268753052	-2.30678653717041	-0.438099086284637	0	0				18	18	18	33.3	33.3	33.3	93.517	0	1.8897	1163000000	48	110	23.2769379085965	1.5684447846063	P10643	P10643	Complement component C7	C7	156
-0.128617748618126	-1.01225686073303	-0.00547649664804339	1.42119526863098	1.16205930709839	1.13288557529449	-1.08814311027527	-0.632511019706726	-0.849135041236877	0	0				20	20	20	37.2	37.2	37.2	52.494	0	2.1795	22587000000	19	234	28.5073068406847	0.727864370575242	P10909	P10909	Clusterin;Clusterin beta chain;Clusterin alpha chain	CLU	157
-1.15390527248383	-0.850462973117828	-0.796059787273407	1.26873540878296	1.11933708190918	1.14266383647919	0.506784319877625	-0.372386664152145	-0.864706039428711	0	0				1	1	1	2.5	2.5	2.5	70.02	0.0055556	0.10887	40339000	35	9	21.2490887112088	1.53679838033914	P54652;P34931;P11142;P11021	P54652;P34931;P11142;P11021	Heat shock-related 70 kDa protein 2;Heat shock 70 kDa protein 1-like;Heat shock cognate 71 kDa protein;78 kDa glucose-regulated protein	HSPA2;HSPA1L;HSPA8;HSPA5	158
0.143194675445557	0.493484437465668	0.802135288715363	1.27104687690735	-1.3403172492981	-0.271426260471344	-1.82129669189453	0.242742106318474	0.480436772108078	0	0				2	2	2	5.7	5.7	5.7	54.756	0	0.18653	6276800	23	15	19.1241086324056	1.07444642410794	P11597	P11597	Cholesteryl ester transfer protein	CETP	159
-0.257246464490891	-0.499779671430588	-0.5888711810112	1.38404214382172	0.775562286376953	1.14689016342163	-0.700853109359741	0.423735171556473	-1.68347918987274	0	0				18	18	18	24.7	24.7	24.7	104.79	0	1.9413	807870000	48	99	23.6770307752821	1.1118910204502	P13671	P13671	Complement component C6	C6	160
0.407090753316879	1.23808407783508	-1.8568217754364	0.556903004646301	0.300773859024048	0.0468320772051811	-1.36103844642639	0.767206728458405	-0.0990302637219429	0	0				6	6	6	11.9	11.9	11.9	81.744	0	0.52646	92771000	46	36	21.5564946068658	1.14926830374631	P14923	P14923	Junction plakoglobin	JUP	161
0.745907545089722	-0.321108460426331	-0.854126691818237	2.09567284584045	0.614701807498932	-0.855634331703186	-0.928906857967377	-0.496284395456314	-0.000221407986828126	0	0				1	1	1	7	7	7	22.963	0.0097087	0.089952	590180000	12	6	20.1046384175618	0.798289376701549	P15814	P15814	Immunoglobulin lambda-like polypeptide 1	IGLL1	162
0.848406851291656	1.43582534790039	0.416055560112	0.302973568439484	-0.0355376489460468	-0.37267205119133	-0.26091468334198	-2.17240285873413	-0.161734074354172	0	0				14	14	14	5.8	5.8	5.8	331.77	0	1.5122	212210000	163	87	21.4390299055311	1.31607768552772	P15924	P15924	Desmoplakin	DSP	163
0.397793412208557	0.778540730476379	1.75467002391815	-0.935087382793427	-1.19987523555756	-1.12802374362946	-0.0479171238839626	0.687836945056915	-0.30793759226799	0	0				8	8	8	19.3	19.3	19.3	53.383	0	0.67933	635350000	15	79	23.877261267768	0.420882031938647	P18428	P18428	Lipopolysaccharide-binding protein	LBP	164
1.09826898574829	0.25732684135437	1.54719913005829	-1.5425568819046	-1.16607785224915	-0.375497311353683	-0.348071396350861	0.574748754501343	-0.0453403890132904	0	0				2	2	2	9.5	9.5	9.5	23.602	0	0.21929	260440000	10	21	23.4934217664931	0.448568507661848	P19652	P19652	Alpha-1-acid glycoprotein 2	ORM2	165
1.13600289821625	-1.81683444976807	0.803433656692505	0.944348335266113	-0.535697937011719	-0.711559534072876	-0.709190547466278	0.744304716587067	0.145192876458168	0	0				12	12	12	17.2	17.2	17.2	106.46	0	1.0586	399170000	47	90	23.201486799452	0.282607394439802	P19823;CON__Q9TRI1	P19823	Inter-alpha-trypsin inhibitor heavy chain H2	ITIH2	166
0.195366904139519	-1.259117603302	-0.742493391036987	1.38304889202118	0.90262770652771	0.758021950721741	0.607790887355804	-0.447688341140747	-1.39755690097809	0	0				2	2	2	11.5	11.5	11.5	28.357	0	0.2159	104830000	14	18	22.5047113630507	0.599128889475269	P20851	P20851	C4b-binding protein beta chain	C4BPB	167
0.191733866930008	0.254644066095352	2.07977628707886	0.790321350097656	-0.412746906280518	-0.869962096214294	-0.672180891036987	-0.114074967801571	-1.2475106716156	0	0				1	1	1	4.2	4.2	4.2	25.76	0.005618	0.1091	13300000	3	8	20.0268800523546	0.828213190293591	P23490	P23490	Loricrin	LOR	168
1.20628452301025	0.280866920948029	0.177793905138969	-0.798123598098755	1.28277599811554	-1.37735605239868	-1.00135362148285	0.897435367107391	-0.668323338031769	0	0				1	1	1	7	7	7	34.258	0.0049261	0.10171	14898000	18	8	19.9426918029785	1.48021980743084	P25311	P25311	Zinc-alpha-2-glycoprotein	AZGP1	169
0.744464576244354	-1.12907719612122	0.932924449443817	1.33673691749573	0.356000483036041	0.408576160669327	-1.54480123519897	-0.218239039182663	-0.886585116386414	0	0				10	10	10	44.2	44.2	44.2	39.731	0	1.0867	2780100000	15	132	25.4203330145942	0.316889707527905	P27169	P27169	Serum paraoxonase/arylesterase 1	PON1	170
-1.96871507167816	0.41434720158577	0.503325939178467	0.88678902387619	0.24493008852005	0.0037914109416306	0.904505014419556	0.384597033262253	-1.37357068061829	0	0				7	7	7	21.3	21.3	21.3	51.276	0	0.76649	2479000000	20	62	25.2485230763753	0.540465883409857	P27918	P27918	Properdin	CFP	171
0.582102417945862	0.180346995592117	1.05057001113892	0.381438046693802	0.00646145269274712	0.0472346432507038	0.0763737484812737	-2.51681518554688	0.192287892103195	0	0				4	4	4	35.6	35.6	35.6	11.471	0	0.34266	1280400000	7	32	26.1553052266439	2.5301618192938	P31151;Q86SG5	P31151;Q86SG5	Protein S100-A7;Protein S100-A7A	S100A7;S100A7A	172
1.24993991851807	1.22367918491364	-1.09908497333527	-0.331823796033859	-0.29916051030159	-1.29664671421051	0.395113795995712	0.996264755725861	-0.838281631469727	0	0				1	1	1	4.1	4.1	4.1	27.679	0.005	0.10363	13178000	15	7	19.6314010620117	0.788555630779779	P31944	P31944	Caspase-14;Caspase-14 subunit p17, mature form;Caspase-14 subunit p10, mature form;Caspase-14 subunit p20, intermediate form;Caspase-14 subunit p8, intermediate form	CASP14	173
1.22265899181366	1.51937365531921	-0.507404208183289	-1.04835999011993	-0.195850282907486	-0.0447372272610664	-1.54494655132294	-0.0419169254601002	0.641182541847229	0	0				2	2	2	13.1	13.1	13.1	21.892	0	0.21911	17377000	13	14	19.95877816942	1.1814821068174	P32119	P32119	Peroxiredoxin-2	PRDX2	174
-0.744709849357605	-0.717192530632019	-0.0614303238689899	1.10180151462555	-0.681162416934967	1.58005487918854	-1.47621929645538	0.692644417285919	0.306213676929474	0	0				1	1	1	4.3	4.3	4.3	32.528	0.0063291	0.11027	230160000	12	9	20.2830382453071	1.04186563648866	P35030	P35030	Trypsin-3	PRSS3	175
0.212952300906181	-0.310876935720444	-2.37237453460693	1.13101446628571	0.580948531627655	0.667764365673065	0.0580328591167927	-0.269513726234436	0.302052736282349	0	0				3	3	3	23.1	23.1	23.1	14.746	0	0.29877	232800000	6	33	22.5142947302924	1.27984395216323	P35542	P35542	Serum amyloid A-4 protein	SAA4	176
-0.343773424625397	-0.146207898855209	1.21304631233215	-0.774550795555115	-1.06590843200684	-0.788331687450409	1.71654915809631	-0.635812282562256	0.824988901615143	0	0				2	2	2	4.8	4.8	4.8	66.034	0	0.19103	1528600	24	14	18.4621295928955	2.54514238583135	P35858	P35858	Insulin-like growth factor-binding protein complex acid labile subunit	IGFALS	177
-1.65393710136414	0.498911559581757	1.12956559658051	-0.519122898578644	0.0177318546921015	0.0289696268737316	0.688316285610199	-1.31528031826019	1.12484538555145	0	0				1	1	1	4.7	4.7	4.7	19.301	0.0052632	0.1067	32275000	11	4	19.9194263882107	1.07284163863977	P49913	P49913	Cathelicidin antimicrobial peptide;Antibacterial protein FALL-39;Antibacterial protein LL-37	CAMP	178
-1.41028034687042	-0.719795882701874	-1.66266322135925	0.912297964096069	0.908966183662415	0.71639496088028	0.444377809762955	0.281386375427246	0.529316127300262	0	0				2	2	2	18.1	18.1	18.1	14.553	0	0.21692	124460000	6	24	21.7509615156386	1.91032773645625	P55056	P55056	Apolipoprotein C-IV	APOC4	179
2.04498910903931	1.07490134239197	0.280923455953598	-0.260907679796219	-0.333462744951248	-0.648141384124756	-0.520046651363373	-1.25037121772766	-0.387884378433228	0	0				5	5	5	15.7	15.7	15.7	41.792	0	0.38746	664100000	20	41	25.2818533579508	0.537385188341862	P63261;P60709;P63267;P68133;P68032;P62736;Q6S8J3;A5A3E0;P0CG38;Q9BYX7;Q562R1;P0CG39	P63261;P60709;P63267;P68133;P68032;P62736;Q6S8J3;A5A3E0	Actin, cytoplasmic 2;Actin, cytoplasmic 2, N-terminally processed;Actin, cytoplasmic 1;Actin, cytoplasmic 1, N-terminally processed;Actin, gamma-enteric smooth muscle;Actin, alpha skeletal muscle;Actin, alpha cardiac muscle 1;Actin, aortic smooth muscle;POTE ankyrin domain family member E;POTE ankyrin domain family member F	ACTG1;ACTB;ACTG2;ACTA1;ACTC1;ACTA2;POTEE;POTEF	180
-1.11782014369965	-0.0328398123383522	-0.0753626301884651	0.873806416988373	0.169245362281799	1.18725061416626	-1.18472170829773	1.33964669704437	-1.1592048406601	0	0				1	1	1	6.7	6.7	6.7	18.012	0.0050505	0.10436	786430000	10	9	19.569955613878	0.960294517474632	P62937	P62937	Peptidyl-prolyl cis-trans isomerase A;Peptidyl-prolyl cis-trans isomerase A, N-terminally processed	PPIA	181
-0.823432564735413	1.91127634048462	1.01670515537262	-0.568576872348785	-0.733945608139038	-0.523082554340363	0.898127436637878	-0.601559400558472	-0.575511991977692	0	0				6	6	6	49	49	49	15.998	0	0.59597	157470000	11	37	22.1931885613335	0.957649497102107	P68871;P02042;CON__P02070;CON__Q3SX09;P69892;P69891;P02100	P68871;P02042	Hemoglobin subunit beta;LVV-hemorphin-7;Spinorphin;Hemoglobin subunit delta	HBB;HBD	182
-1.23960709571838	-1.64899158477783	-1.0535717010498	0.73436713218689	0.507953107357025	0.63705438375473	0.602811217308044	0.699344217777252	0.760640442371368	0	0				4	4	2	48.7	48.7	25.6	12.446	0	0.43448	3158500000	6	35	27.0053410000271	1.72191569985799	P80748	P80748	Ig lambda chain V-III region LOI		183
1.02849507331848	0.701476454734802	0.0208469703793526	0.510418057441711	-2.45902919769287	-0.248319730162621	0.126143649220467	0.0775884017348289	0.242380306124687	0	0				2	2	2	22.7	22.7	22.7	11.284	0	0.19244	377210000	5	17	24.0829204983181	1.4462070438825	P81605	P81605	Dermcidin;Survival-promoting peptide;DCD-1	DCD	184
1.0582389831543	-1.13639211654663	0.39465120434761	1.15064978599548	-0.301100641489029	-0.514064908027649	0.828715443611145	0.252392739057541	-1.73309051990509	0	0				1	1	1	1.6	1.6	1.6	104.2	0.0053476	0.1077	122590000	45	11	20.1450667911106	0.921117395679224	Q01968	Q01968	Inositol polyphosphate 5-phosphatase OCRL-1	OCRL	185
1.14784276485443	1.66636765003204	0.685164213180542	-0.0543003417551517	-0.777206420898438	-1.10291349887848	-0.725505232810974	-1.02557694911957	0.186127841472626	0	0				11	11	11	15.6	15.6	15.6	113.75	0	1.0852	153030000	41	78	21.8157077365451	0.877507567096261	Q02413	Q02413	Desmoglein-1	DSG1	186
1.74625635147095	1.03787422180176	0.740502774715424	-0.822996020317078	-0.0344816334545612	-1.40132904052734	-0.387265533208847	-0.710313141345978	-0.168248012661934	0	0				2	2	2	0.4	0.4	0.4	860.65	0	0.18243	256950000	429	13	20.5368690490723	3.10941743726861	Q03001	Q03001	Dystonin	DST	187
0.848832309246063	1.04076087474823	-0.644521713256836	-1.69955360889435	-0.224650889635086	0.648056387901306	0.485013574361801	-1.24767827987671	0.793741405010223	0	0				2	2	2	3.2	3.2	3.2	76.631	0	0.21357	20443000	40	13	20.1712260776096	1.2402579809829	Q08188	Q08188	Protein-glutamine gamma-glutamyltransferase E;Protein-glutamine gamma-glutamyltransferase E 50 kDa catalytic chain;Protein-glutamine gamma-glutamyltransferase E 27 kDa non-catalytic chain	TGM3	188
0.867959678173065	1.19272780418396	0.452533960342407	0.514760136604309	-1.04747080802917	-0.00686768302693963	-1.35561907291412	-1.36455917358398	0.746535003185272	0	0				2	2	2	2.9	2.9	2.9	99.986	0	0.21579	78675000	48	15	21.3187266455756	1.86593167934886	Q08554	Q08554	Desmocollin-1	DSC1	189
0.12613932788372	-1.03117620944977	-0.48831182718277	-0.133305370807648	1.49845159053802	0.286008417606354	-0.899919509887695	-0.967620432376862	1.60973405838013	0	0				1	1	1	1	1	1	134.28	0.0050251	0.10413	217720000	70	7	19.5025658077664	0.581155884548311	Q12768	Q12768	WASH complex subunit strumpellin	KIAA0196	190
-0.528842329978943	-0.115493349730968	-0.0137198669835925	1.25979101657867	1.07757365703583	1.05043232440948	-0.125268265604973	-0.829045593738556	-1.77542769908905	0	0				3	3	3	16.1	16.1	16.1	24.337	0	0.3217	81028000	10	11	21.3873500823975	1.77682644058765	Q13103	Q13103	Secreted phosphoprotein 24	SPP2	191
0.291601061820984	-0.26490992307663	1.26999759674072	-0.0215169377624989	-1.11282384395599	-1.60960423946381	-0.227117255330086	1.52598524093628	0.148388355970383	0	0				29	29	29	39.4	39.4	39.4	103.36	0	3.1306	17332000000	46	374	29.0131181081136	0.436453768015856	Q14624;CON__Q3T052	Q14624	Inter-alpha-trypsin inhibitor heavy chain H4;70 kDa inter-alpha-trypsin inhibitor heavy chain H4;35 kDa inter-alpha-trypsin inhibitor heavy chain H4	ITIH4	192
1.23102653026581	1.829913854599	-0.625353813171387	-0.406828880310059	-0.185773402452469	-0.951873779296875	-0.756350815296173	-0.794597029685974	0.659837305545807	0	0				12	12	12	31.6	31.6	31.6	64.135	0	1.2909	612430000	25	109	23.282687081231	0.872828764461721	Q5T749	Q5T749	Keratinocyte proline-rich protein	KPRP	193
-0.401907056570053	0.481889992952347	0.537895083427429	1.24135839939117	0.476904988288879	-1.62042701244354	-0.584688067436218	1.06856894493103	-1.19959545135498	0	0				1	1	1	28.8	28.8	28.8	11.626	0.0049505	0.1018	4350200	2	9	20.056244108412	0.443452484939846	Q5T7P3;Q5T751	Q5T7P3;Q5T751	Late cornified envelope protein 1B;Late cornified envelope protein 1C	LCE1B;LCE1C	194
0.904334604740143	-0.00957714859396219	-0.586879789829254	-1.23953771591187	0.87928581237793	-0.225151240825653	1.04440331459045	0.860052049160004	-1.62692987918854	0	0				2	2	2	15.3	15.3	15.3	60.54	0	0.21496	43900000	32	26	20.9393653869629	0.648452618575001	Q6UWP8	Q6UWP8	Suprabasin	SBSN	195
0.583378076553345	-1.11350202560425	1.25378084182739	-0.170580849051476	-0.364239513874054	-1.54459297657013	0.0413054041564465	1.50418615341187	-0.189735054969788	0	0				2	2	2	4.2	4.2	4.2	59.582	0	0.2176	112420000	24	18	22.4749465518528	0.36226672946607	Q6UX71	Q6UX71	Plexin domain-containing protein 2	PLXDC2	196
1.39185047149658	-0.665609300136566	-1.55873024463654	0.0866970121860504	-0.0923723205924034	0.229167297482491	-1.02538347244263	1.42320144176483	0.211179092526436	0	0				1	1	1	1	1	1	217.9	0.0052356	0.10645	72295000	108	11	20.5317052205404	0.943484407744585	Q6ZMW3	Q6ZMW3	Echinoderm microtubule-associated protein-like 6	EML6	197
-0.314622759819031	-0.238459289073944	0.0834459736943245	0.793144404888153	0.235117346048355	-2.43526387214661	0.529038369655609	0.804993629455566	0.542606294155121	0	0				2	2	2	1.6	1.6	1.6	122.33	0	0.21372	3269700000	43	23	26.9004993438721	1.0387266096552	Q6ZN30	Q6ZN30	Zinc finger protein basonuclin-2	BNC2	198
-2.16570854187012	0.455413967370987	0.28570231795311	0.80308198928833	0.168166220188141	-0.811820328235626	-0.396831333637238	1.10469138622284	0.557304203510284	0	0				2	2	2	0.5	0.5	0.5	333.18	0	0.21732	1107400000	145	9	20.5265547434489	0.922353911316356	Q6ZQQ6	Q6ZQQ6	WD repeat-containing protein 87	WDR87	199
1.11120355129242	0.597819983959198	-0.0838853865861893	-1.89937603473663	-1.1673629283905	0.343350440263748	-0.348840564489365	0.455384820699692	0.991706132888794	0	0				1	1	1	2.1	2.1	2.1	151.64	0.0057803	0.10952	179900000	60	14	20.2101366255018	1.39772553968056	Q6ZSZ5	Q6ZSZ5	Rho guanine nucleotide exchange factor 18	ARHGEF18	200
0.481546074151993	-2.65506267547607	0.386122465133667	0.269036740064621	0.31471449136734	0.20869916677475	0.219887793064117	0.442192763090134	0.332863360643387	0	0				3	3	3	0.2	0.2	0.2	3816	0	0.23716	7729000000	1856	23	28.2255556318495	3.62986161047232	Q8WZ42	Q8WZ42	Titin	TTN	201
0.863629341125488	1.3767774105072	1.53691208362579	-0.583329975605011	-0.263304084539413	-0.462200999259949	-0.496567159891129	-1.2880265712738	-0.683890044689178	0	0				5	5	5	17.5	17.5	17.5	46.276	0	0.5067	49950000	20	28	20.0463203854031	1.77929919889718	Q96P63	Q96P63	Serpin B12	SERPINB12	202
1.2402651309967	0.922967731952667	-1.14892208576202	0.59851610660553	-1.60761439800262	-0.477444738149643	-0.501484930515289	0.930537521839142	0.043179627507925	0	0				3	3	3	33.6	33.6	33.6	15.892	0	0.31612	90532000	9	11	20.3741887410482	1.15653705083565	Q9NZT1	Q9NZT1	Calmodulin-like protein 5	CALML5	203
-0.90206241607666	-1.82960832118988	-0.995746612548828	0.282039940357208	0.161134675145149	0.668417751789093	0.817124545574188	0.968842327594757	0.829858064651489	0	0				3	1	1	38.5	19.8	19.8	10.429	0.0060976	0.10993	2745600000	5	25	26.2798629336887	1.64633773838954	S4R460	S4R460		IGHV3OR16-9	208
1.24640309810638	1.23576688766479	1.48779296875	-0.430061250925064	-0.611256957054138	-0.689275860786438	-0.731874108314514	-0.764538764953613	-0.742955923080444	0	0				38	37	37	96.3	96.3	96.3	30.837	0	3.6929	1,03E+13	11	872	32.4369248284234	4.38703734360937	Tagged_GFP;CON__Q9U6Y5	Tagged_GFP			209
0.439088404178619	0.159479349851608	0.561604619026184	0.961544692516327	0.835590004920959	0.895827174186707	-1.15960156917572	-1.1612297296524	-1.53230309486389	0	0				61	61	60	91.4	91.4	91.4	64.005	0	6.2956	6,08E+11	30	619	32.2656870947944	2.74248200053668	Tagged_SLO	Tagged_SLO			210
-0.446857124567032	-0.44740304350853	-0.20926371216774	-0.877220273017883	-0.998253464698792	-0.890600562095642	1.23634898662567	1.34494411945343	1.2883049249649	0	0				115	115	115	95.2	95.2	95.2	113.69	0	12.257	7,50E+12	57	1569	31.2990663316515	3.60919539004914	Tagged_SCPA	Tagged_SCPA			211

## Sheet: Sup.Fig.2 DIA LFQ PCA
LFQ intensity GFP_1	LFQ intensity GFP_2	LFQ intensity GFP_3	LFQ intensity SLO_1	LFQ intensity SLO_2	LFQ intensity SLO_3	LFQ intensity SCPA_1	LFQ intensity SCPA_2	LFQ intensity SCPA_3	Library indices	Majority library index	Only identified by site	Reverse	Potential contaminant	Peptides	Razor + unique peptides	Unique peptides	Sequence coverage [%]	Unique + razor sequence coverage [%]	Unique sequence coverage [%]	Mol. weight [kDa]	Q-value	Score	Intensity	iBAQ peptides	MS/MS count	Protein IDs	Majority protein IDs	Protein names	Gene names	id
20.7952404022217	19.6128692626953	19.5008201599121	20.0377635955811	21.2518424987793	18.8676738739014	20.0445137023926	20.0397396087646	20.5921325683594	0	0				3	1	1	33	9.6	9.6	12.332	0.0059172	0.10972	78718000	6	6	A0A075B6K5;A0A075B6K2	A0A075B6K5		IGLV3-9	0
19.8136768341064	18.9786529541016	19.7655868530273	28.5954475402832	28.2651710510254	28.0299167633057	19.6676979064941	27.1385822296143	26.8400211334229	0	0				2	2	2	16.7	16.7	16.7	12.957	0	0.22023	1986300000	5	13	A0A075B6P5;A0A087WW87;P01615;P01614;A2NJV5;A0A0A0MRZ7;A0A075B6S6;A0A075B6S2;P06310	A0A075B6P5;A0A087WW87;P01615;P01614;A2NJV5;A0A0A0MRZ7;A0A075B6S6;A0A075B6S2;P06310	Ig kappa chain V-II region FR;Ig kappa chain V-II region Cum;Ig kappa chain V-II region RPMI 6410	IGKV2D-28;IGKV2-40;IGKV A18;IGKV2D-26;IGKV2D-30;IGKV2D-29	1
20.7849063873291	19.353723526001	20.8994998931885	23.136287689209	23.8791408538818	24.3372211456299	25.5549964904785	25.7883548736572	25.4204692840576	0	0				2	2	2	29.1	29.1	29.1	12.711	0.0064516	0.12778	349980000	5	16	A0A075B6S5	A0A075B6S5		IGKV1-27	2
20.2908935546875	21.3878040313721	19.8127193450928	18.6657619476318	19.5765323638916	19.8185787200928	21.5980319976807	19.7424564361572	19.192211151123	0	0				2	1	1	18.8	9.4	9.4	12.874	0.005814	0.10957	1156200000	7	17	A0A075B7B8	A0A075B7B8		IGHV3OR16-12	3
20.8371448516846	19.6130638122559	20.1625671386719	23.6216506958008	23.149621963501	23.2391872406006	20.600643157959	19.9641532897949	20.2200565338135	0	0				1	1	1	10.3	10.3	10.3	13.012	0.005848	0.1097	309810000	6	11	A0A075B7D0	A0A075B7D0		IGHV1OR15-1	4
20.6603603363037	20.3577709197998	19.9941234588623	20.3829097747803	21.4889907836914	19.648157119751	20.1274433135986	20.304126739502	19.5934238433838	0	0				1	1	1	9.2	9.2	9.2	13.08	0.0055866	0.10897	596630000	7	10	A0A075B7D8	A0A075B7D8		IGHV3OR15-7	5
20.3630752563477	23.4268798828125	24.1888809204102	27.9870128631592	27.4622478485107	27.4462432861328	27.6397552490234	27.8045825958252	27.5365295410156	0	0				3	3	3	32.2	32.2	32.2	12.625	0	0.30797	2183200000	4	21	A0A0A0MRZ8;P04433	A0A0A0MRZ8;P04433	Ig kappa chain V-III region VG	IGKV3D-11	6
21.5249214172363	20.5313625335693	21.3691692352295	23.3203086853027	22.9850273132324	23.4949703216553	21.7979221343994	22.5623226165771	20.1295528411865	0	0				3	2	2	22.7	16.8	16.8	13.056	0	0.21714	107650000	7	18	A0A0A0MS15	A0A0A0MS15		IGHV3-49	7
21.0485668182373	20.2458953857422	19.0286178588867	20.4326515197754	18.7441864013672	21.0768604278564	18.8925094604492	19.8253383636475	19.3602905273438	0	0				1	1	1	10.5	10.5	10.5	12.34	0.0058824	0.10971	81335000	4	6	A0A0A0MT36;A0A0C4DH26	A0A0A0MT36;A0A0C4DH26		IGKV6D-21;IGKV6D-41	8
20.6781444549561	21.6619625091553	20.7383480072021	18.9914627075195	19.760196685791	19.7156925201416	20.8306617736816	19.0200805664063	18.4414978027344	0	0				4	1	1	30.8	6	6	12.839	0.005988	0.10982	496590000	7	14	A0A0B4J1X5;A0A0C4DH42;P01767;A0A075B7E8;A0A0J9YVY3	A0A0B4J1X5;A0A0C4DH42;P01767;A0A075B7E8	Ig heavy chain V-III region BUT	IGHV3-74;IGHV3-66;IGHV3OR16-13	9
19.3543968200684	18.8995971679688	20.7966709136963	19.8851432800293	18.6693687438965	20.2614326477051	18.349178314209	20.3481063842773	21.2591571807861	0	0				3	1	1	24.6	9.3	9.3	13.077	0.0051546	0.10625	98873000	6	6	A0A0B4J1X8	A0A0B4J1X8		IGHV3-43	10
18.6815032958984	18.5350189208984	19.8278217315674	20.2936782836914	19.5746688842773	19.8591651916504	20.222146987915	19.7177753448486	18.8603324890137	0	0				1	1	1	8.1	8.1	8.1	13.024	0.00625	0.1102	664360000	5	15	A0A0B4J1Y8	A0A0B4J1Y8		IGLV9-49	11
23.2792339324951	19.5888957977295	19.922700881958	25.5273113250732	24.9888458251953	25.2568836212158	25.4358386993408	25.7385120391846	25.5891799926758	0	0				4	3	3	30.3	24.4	24.4	13.203	0	0.32894	915480000	5	41	A0A0B4J1Y9;S4R3C0;A0A075B7F1;A0A075B6Q5	A0A0B4J1Y9		IGHV3-72	12
21.5384368896484	21.6179389953613	19.9526481628418	21.3812808990479	21.0814876556396	18.2107448577881	18.9168262481689	19.1538181304932	19.8674049377441	0	0				1	1	1	10.5	10.5	10.5	12.43	0.0056818	0.10932	61855000	4	7	A0A0C4DH24	A0A0C4DH24		IGKV6-21	13
19.8129329681396	19.6430492401123	20.1227169036865	18.8137741088867	20.3423194885254	21.8086242675781	20.8624782562256	20.818775177002	20.667049407959	0	0				3	1	1	27.6	7.8	7.8	12.515	0.0059524	0.10976	756240000	5	9	A0A0C4DH25	A0A0C4DH25		IGKV3D-20	14
20.6177253723145	19.8038883209229	20.1958599090576	27.4314136505127	27.0617790222168	26.3345470428467	27.6805667877197	27.8075332641602	18.7820243835449	0	0				2	2	1	22.2	22.2	12.8	13.008	0	0.21989	1890900000	5	27	A0A0C4DH29;P0DP01;A0A0B4J2H0;P01743	A0A0C4DH29;P0DP01;A0A0B4J2H0;P01743	Ig heavy chain V-I region HG3	IGHV1-3;IGHV1-69-2	15
19.0052528381348	20.8313446044922	19.7710418701172	20.7600326538086	19.7233810424805	18.9164600372314	20.5398826599121	19.5282535552979	19.5738677978516	0	0				1	1	1	9.4	9.4	9.4	12.82	0.0063694	0.11031	1312100000	4	9	A0A0C4DH31;P23083	A0A0C4DH31;P23083	Ig heavy chain V-I region V35	IGHV1-18	16
22.2717895507813	21.6860294342041	20.2399139404297	24.5827922821045	24.0836715698242	24.3459739685059	23.9435119628906	23.6774520874023	23.9917888641357	0	0				2	2	2	21.4	21.4	21.4	13.124	0	0.218	250800000	6	24	A0A0C4DH34	A0A0C4DH34		IGHV4-28	17
19.9753074645996	19.944486618042	20.3324432373047	20.3324966430664	19.2807788848877	19.7984886169434	20.0937461853027	20.170482635498	18.744571685791	0	0				1	1	1	9.4	9.4	9.4	12.81	0.0052083	0.10639	173460000	7	14	A0A0C4DH35	A0A0C4DH35		IGHV3-35	18
19.1867160797119	20.078218460083	19.7360534667969	22.7959041595459	22.3892154693604	22.5574226379395	22.1282386779785	22.1955337524414	22.0749626159668	0	0				3	2	2	25	19	19	12.758	0	0.22013	65503000	6	12	A0A0C4DH36	A0A0C4DH36		IGHV3-38	19
21.0324401855469	25.2906322479248	19.3945560455322	25.1562271118164	24.9600048065186	25.4397125244141	25.5277576446533	25.9002590179443	25.7228622436523	0	0				4	4	2	47	47	26.5	12.674	0	0.43653	1331500000	5	41	A0A0C4DH38	A0A0C4DH38		IGHV5-51	20
24.6168365478516	24.0896625518799	24.6457042694092	27.5454692840576	27.2053642272949	27.1213932037354	25.5401420593262	25.6165828704834	25.4044132232666	0	0				2	2	2	21.4	21.4	21.4	13.016	0	0.21878	2573100000	6	42	P0DP08;P0DP06;A0A0C4DH41;P01825;P06331;P01824;A0A0J9YWU9;P0DP07	P0DP08;P0DP06;A0A0C4DH41;P01825;P06331;P01824;A0A0J9YWU9;P0DP07	Ig heavy chain V-II region NEWM;Ig heavy chain V-II region ARH-77;Ig heavy chain V-II region WAH	IGHV4-61	21
19.9376754760742	20.8604927062988	20.7292652130127	26.7640781402588	26.2994804382324	26.4262084960938	26.1791534423828	26.3150653839111	26.1235065460205	0	0				2	2	2	13.7	13.7	13.7	12.748	0	0.22015	1041900000	5	14	A0A0G2JRQ6	A0A0G2JRQ6			22
20.5475616455078	21.7031192779541	20.7548370361328	19.671838760376	23.4709758758545	24.0396747589111	23.4441738128662	23.5559043884277	23.4444274902344	0	0				2	1	1	15.4	9.4	9.4	12.822	0.0060241	0.10984	172230000	6	12	A0A0J9YX35	A0A0J9YX35			23
17.5064792633057	19.8744945526123	19.3115196228027	20.5005645751953	20.0505695343018	20.9214267730713	19.7833938598633	21.9946842193604	19.8275127410889	0	0				3	1	1	26.5	6	6	12.772	0.0054054	0.10861	34235000	5	7	A0A0J9YXX1	A0A0J9YXX1			24
25.2180061340332	26.4691123962402	24.6700115203857	27.3905906677246	26.6441650390625	27.0035667419434	27.3228549957275	27.2750644683838	27.0712223052979	0	0				5	5	3	38.5	38.5	23.1	12.965	0	0.54241	4173300000	7	51	A0A0J9YY99;P0DP03;P01768;P01764	A0A0J9YY99;P0DP03;P01768;P01764	Ig heavy chain V-III region CAM;Ig heavy chain V-III region 23	IGHV3-23	25
28.8406219482422	27.8758411407471	29.4610958099365	28.1504459381104	29.2227382659912	28.9376697540283	29.538028717041	29.5841274261475	30.3264598846436	0	0				1	1	1	4	4	4	44.055	0.0096618	0.088965	10272000000	22	30	A8MUH7;Q5T2W1	A8MUH7;Q5T2W1	Putative PDZ domain-containing protein 1P;Na(+)/H(+) exchange regulatory cofactor NHE-RF3	PDZK1P1;PDZK1	26
26.7176418304443	26.001012802124	27.2243499755859	30.5736198425293	30.1668643951416	30.2128028869629	28.4464015960693	29.1843528747559	28.0348033905029	0	0				6	2	2	32.7	12.6	12.6	23.063	0	0.21914	17088000000	13	26	B9A064;P0CG04	B9A064;P0CG04	Immunoglobulin lambda-like polypeptide 5;Ig lambda-1 chain C regions	IGLL5;IGLC1	27
21.2963752746582	19.0687942504883	21.1680240631104	19.2099800109863	20.4148387908936	18.8721618652344	20.2655391693115	20.7201156616211	20.6092433929443	0	0			+	1	1	1	12.4	12.4	12.4	11.756	0.006135	0.11008	43550000	6	7	CON__ENSEMBL:ENSBTAP00000014147	CON__ENSEMBL:ENSBTAP00000014147			28
20.0374279022217	20.9150104522705	19.6480178833008	20.4719696044922	19.4807605743408	19.6936912536621	19.3845844268799	21.3247489929199	20.1608772277832	0	0			+	10	1	1	14.5	1.8	1.8	63.165	0.0057143	0.10947	554900000	32	9	CON__ENSEMBL:ENSBTAP00000038253	CON__ENSEMBL:ENSBTAP00000038253			29
19.0443153381348	20.1380081176758	17.9825248718262	19.9005374908447	20.1562690734863	20.4226188659668	21.7944755554199	19.8339900970459	20.7021007537842	0	0			+	3	2	2	6.3	4.8	4.8	52.809	0	0.21165	9223100	28	12	CON__Q61726;CON__O43790;CON__Q6NT21;CON__P78385;CON__Q14533;O43790;P78385;Q14533;CON__P78386;P78386;A6NCN2	CON__Q61726;CON__O43790;CON__Q6NT21;CON__P78385;CON__Q14533;O43790;P78385;Q14533;CON__P78386;P78386	Keratin, type II cuticular Hb6;Keratin, type II cuticular Hb3;Keratin, type II cuticular Hb1;Keratin, type II cuticular Hb5	KRT86;KRT83;KRT81;KRT85	30
34.492259979248	33.8872184753418	34.3915138244629	33.7051200866699	33.8950958251953	33.5033226013184	33.4770164489746	33.7792129516602	33.456111907959	0	0			+	10	10	10	45	45	45	24.409	0	1.089	4,5523E+11	11	201	CON__P00761	CON__P00761			31
26.5283546447754	28.0527400970459	26.0712623596191	25.7536869049072	25.6644611358643	24.8441219329834	25.0801372528076	25.0147399902344	26.2873077392578	0	0			+	27	16	10	60.8	42.4	32.2	51.621	0	1.7246	2849900000	29	188	CON__P02533;P02533;CON__Q6IFX2;CON__Q61782	CON__P02533;P02533	Keratin, type I cytoskeletal 14	KRT14	32
25.7153396606445	27.0065670013428	25.8615245819092	24.9061431884766	24.9035720825195	24.2405261993408	22.8723564147949	23.4844379425049	24.9847660064697	0	0			+	35	26	2	52.3	43.6	4.8	60.044	0	2.7487	2096400000	30	178	CON__P02538;P02538;CON__O95678;O95678;CON__Q8VED5;CON__P05787;P05787;CON__H-INV:HIT000292931	CON__P02538;P02538	Keratin, type II cytoskeletal 6A	KRT6A	33
19.6292972564697	18.0018997192383	18.6113090515137	18.3788261413574	21.0422420501709	21.0611629486084	18.8702411651611	19.6903457641602	19.4309329986572	0	0			+	1	1	1	9.1	9.1	9.1	23.583	0.0053763	0.10827	2335000	6	2	CON__P02666	CON__P02666			34
29.7310447692871	29.0403537750244	29.6344337463379	29.2251091003418	29.091516494751	29.0542678833008	29.1878242492676	29.3337059020996	29.197582244873	0	0			+	51	51	47	76.7	76.7	71.6	69.366	0	5.5635	1,5135E+11	36	732	CON__P02768-1;P02768	CON__P02768-1;P02768	Serum albumin	ALB	35
28.8785629272461	29.7133541107178	26.8427810668945	26.9828319549561	27.4392051696777	26.93505859375	27.3567428588867	27.0164833068848	26.9819622039795	0	0			+	18	14	14	35.4	30.3	30.3	69.293	0	1.496	3932300000	40	47	CON__P02769	CON__P02769			36
19.7064743041992	24.0572204589844	22.260778427124	19.8634510040283	19.2127208709717	20.6238021850586	19.1568126678467	18.9881439208984	19.3782176971436	0	0			+	35	2	2	52.3	4.8	4.8	59.998	0	0.21837	53584000	30	6	CON__P04259	CON__P04259			37
25.2867965698242	27.1227760314941	25.5758857727051	24.4697341918945	24.3701267242432	23.6157131195068	23.9784088134766	23.6510810852051	24.6595973968506	0	0			+	28	24	17	61.7	56.4	43.3	51.267	0	2.4432	1817600000	29	188	CON__P08779;P08779;CON__Q9Z2K1;CON__Q3ZAW8	CON__P08779;P08779	Keratin, type I cytoskeletal 16	KRT16	38
30.8707065582275	30.1594257354736	29.1500110626221	29.2176189422607	29.2779502868652	28.6752586364746	28.6747875213623	29.0126533508301	29.9519920349121	0	0			+	37	37	31	59.2	59.2	53.1	59.51	0	3.882	91616000000	26	542	CON__P13645;P13645;CON__Q7Z3Y7;Q7Z3Y7;CON__Q148H6;CON__Q7Z3Z0;Q2M2I5;CON__Q7Z3Y8;CON__P05784;Q7Z3Y8;Q7Z3Z0;CON__Q2M2I5;CON__A2A5Y0;CON__O76014;CON__REFSEQ:XP_986630;CON__O76013;CON__O76015;CON__Q7Z3Y9;CON__Q14525;CON__Q92764;CON__Q497I4;CON__Q14532;CON__A2AB72;Q14532;Q92764;Q7Z3Y9;O76013;Q14525;O76015;O76014	CON__P13645;P13645	Keratin, type I cytoskeletal 10	KRT10	39
25.9508247375488	26.8662033081055	24.9726371765137	25.2461204528809	24.8820838928223	24.5535621643066	24.3928356170654	24.5248622894287	25.4943599700928	0	0			+	34	18	18	46.6	28.3	28.3	62.378	0	1.9006	2602300000	31	197	CON__P13647;P13647	CON__P13647;P13647	Keratin, type II cytoskeletal 5	KRT5	40
19.8724365234375	19.705774307251	20.0105609893799	19.8133010864258	19.1833934783936	19.6030216217041	18.6371955871582	21.4146842956543	21.0054759979248	0	0			+	1	1	1	0.3	0.3	0.3	435.16	0.0057471	0.10948	28902000	210	8	CON__P20930;P20930	CON__P20930;P20930	Filaggrin	FLG	41
28.2140083312988	31.0913143157959	28.5087337493896	28.0081176757813	27.5030937194824	26.6329784393311	26.9504928588867	26.2866382598877	27.9575939178467	0	0			+	35	34	34	67.6	67.6	67.6	62.129	0	3.6695	62035000000	26	498	CON__P35527;P35527	CON__P35527;P35527	Keratin, type I cytoskeletal 9	KRT9	42
31.0696487426758	30.5679206848145	29.7682037353516	30.119909286499	29.9611320495605	28.9949359893799	29.2507209777832	29.5249214172363	30.2600193023682	0	0			+	48	48	39	83.7	83.7	74.5	65.432	0	5.2001	53772000000	40	588	CON__P35908v2;P35908;CON__P35908;CON__Q9R0H5;P12036;CON__REFSEQ:XP_932229	CON__P35908v2;P35908;CON__P35908	Keratin, type II cytoskeletal 2 epidermal	KRT2	43
19.8380374908447	19.5545711517334	18.7260437011719	19.7175178527832	20.699068069458	19.1410827636719	19.8004398345947	20.2714233398438	19.2121467590332	0	0			+	19	1	0	23.1	1.8	0	59.334	0.0049751	0.10262	3874500	29	6	CON__P50446;CON__Q8BGZ7	CON__P50446;CON__Q8BGZ7			44
22.5863475799561	24.0811538696289	23.0431671142578	20.0116806030273	21.6765480041504	20.209077835083	21.8833045959473	19.4865989685059	19.3006381988525	0	0			+	21	10	10	45.6	28.2	28.2	48.105	0	1.0114	153530000	29	61	CON__Q04695;Q04695;CON__Q9C075;CON__Q99PS0;Q9C075	CON__Q04695;Q04695	Keratin, type I cytoskeletal 17	KRT17	45
20.3613567352295	18.4620532989502	20.8485984802246	20.9628410339355	18.7865200042725	18.2900657653809	17.6317501068115	19.5856113433838	20.4441089630127	0	0			+	1	1	1	6	6	6	24.536	0.0061728	0.1101	142460000	9	8	CON__Q1RMN8	CON__Q1RMN8			46
19.9775981903076	20.318395614624	20.701301574707	19.1084480285645	21.3141174316406	18.5825328826904	21.9990539550781	20.1005420684814	19.7576599121094	0	0			+	1	1	1	1.1	1.1	1.1	93.089	0.0056497	0.10916	197370000	53	6	CON__Q29RQ1	CON__Q29RQ1			47
20.1342258453369	20.0254287719727	18.8736877441406	18.7346420288086	19.4877967834473	19.5735855102539	19.4454250335693	21.110034942627	21.4619827270508	0	0			+	4	1	1	5.3	2.3	2.3	57.865	0.0060606	0.1099	588020000	30	11	CON__Q7RTS7;CON__Q32MB2;Q7RTS7;Q86Y46;CON__Q3SY84;Q3SY84	CON__Q7RTS7;CON__Q32MB2;Q7RTS7;Q86Y46;CON__Q3SY84;Q3SY84	Keratin, type II cytoskeletal 74;Keratin, type II cytoskeletal 73;Keratin, type II cytoskeletal 71	KRT74;KRT73;KRT71	48
22.4687652587891	21.9261112213135	22.631010055542	22.4668254852295	22.1946029663086	22.0204563140869	22.5270957946777	21.4611396789551	22.3985080718994	0	0			+	3	2	2	6.3	3.2	3.2	43.017	0	0.21891	74443000	21	17	CON__Q32PJ2	CON__Q32PJ2			49
23.2776737213135	22.6818313598633	19.5359191894531	22.7500915527344	22.4108257293701	22.4958972930908	22.658878326416	22.7200870513916	22.5601558685303	0	0			+	2	2	2	2.8	2.8	2.8	85.686	0	0.21696	131730000	34	17	CON__Q3SX14;P06396	CON__Q3SX14;P06396	Gelsolin	GSN	50
28.0035667419434	28.4340419769287	26.612174987793	27.2746200561523	26.9445838928223	26.5551128387451	26.6530780792236	26.633394241333	27.2170639038086	0	0			+	10	10	10	8.6	8.6	8.6	248.07	0	1.0776	2668700000	74	88	CON__Q5D862;Q5D862	CON__Q5D862;Q5D862	Filaggrin-2	FLG2	51
22.439920425415	23.2190990447998	21.3813667297363	21.1093597412109	21.0291786193848	20.6176433563232	20.5896663665771	20.549524307251	20.9402713775635	0	0			+	7	5	5	13.4	10.6	10.6	56.964	0	0.50172	90727000	29	39	CON__Q7RTT2;CON__Q8N1N4-2;Q8N1N4	CON__Q7RTT2;CON__Q8N1N4-2;Q8N1N4	Keratin, type II cytoskeletal 78	KRT78	52
25.7768821716309	25.9434223175049	25.3201370239258	24.686990737915	24.4811153411865	24.1988048553467	24.0897445678711	24.5051250457764	24.939525604248	0	0			+	11	7	7	16.8	11.8	11.8	61.802	0	0.67719	436020000	31	52	CON__Q7Z794;Q7Z794	CON__Q7Z794;Q7Z794	Keratin, type II cytoskeletal 1b	KRT77	53
24.0284214019775	27.0352764129639	24.3403491973877	24.7447853088379	24.2103710174561	23.6952991485596	23.656982421875	22.9768371582031	23.7161769866943	0	0			+	11	11	11	14.2	14.2	14.2	282.39	0	1.2039	1084800000	85	180	CON__Q86YZ3;Q86YZ3	CON__Q86YZ3;Q86YZ3	Hornerin	HRNR	54
28.7272834777832	27.7984771728516	28.7931823730469	28.8203430175781	29.0465602874756	30.1943683624268	28.5934543609619	28.1166915893555	27.9813079833984	0	0			+	4	4	4	43.1	43.1	43.1	16.622	0	0.44139	17684000000	6	74	CON__Streptavidin	CON__Streptavidin			55
20.2053928375244	19.9162254333496	20.4954891204834	20.7088069915771	17.8428802490234	21.3237895965576	19.8613700866699	19.9266147613525	20.6612758636475	0	0				2	1	1	4.4	2.7	2.7	44.501	0.0097561	0.09678	283360000	18	5	O14556	O14556	Glyceraldehyde-3-phosphate dehydrogenase, testis-specific	GAPDHS	56
19.2566013336182	18.6521053314209	19.5904121398926	22.8271045684814	22.4537506103516	22.5592918395996	21.9982089996338	22.2229061126709	22.2457427978516	0	0				3	3	3	6.3	6.3	6.3	43.974	0	0.27808	77239000	21	16	O14791	O14791	Apolipoprotein L1	APOL1	57
24.8978137969971	24.252197265625	24.9280033111572	24.832483291626	24.3855476379395	24.3014545440674	24.6887512207031	24.7698135375977	24.5455722808838	0	0				8	8	8	39.5	39.5	39.5	38.087	0	0.8653	1175300000	19	76	O43866	O43866	CD5 antigen-like	CD5L	58
19.6764907836914	20.1645469665527	18.6360263824463	19.5442848205566	20.6457691192627	20.1815853118896	19.1287269592285	19.2268829345703	19.7031517028809	0	0				1	1	1	0.9	0.9	0.9	167.71	0.0055249	0.10884	221180000	69	3	O75094	O75094	Slit homolog 3 protein	SLIT3	59
19.6231555938721	19.968677520752	19.3911724090576	18.8664112091064	21.2079734802246	20.3443489074707	17.9968662261963	20.3840923309326	19.5404396057129	0	0				1	1	1	1.1	1.1	1.1	118.58	0.0054945	0.10883	49617000	53	4	O75110	O75110	Probable phospholipid-transporting ATPase IIA	ATP9A	60
22.7189598083496	22.0560283660889	22.4973602294922	21.770601272583	22.0119190216064	22.0891952514648	22.2875709533691	22.8398246765137	22.5456657409668	0	0				4	4	4	5.1	5.1	5.1	122.2	0	0.43598	101340000	47	32	P00450	P00450	Ceruloplasmin	CP	61
21.7145214080811	21.3252048492432	21.7448062896729	21.1721267700195	20.8566570281982	20.9002857208252	21.3513774871826	21.5066394805908	21.2072906494141	0	0				3	3	3	6.9	6.9	6.9	70.036	0	0.29726	46949000	33	33	P00734	P00734	Prothrombin;Activation peptide fragment 1;Activation peptide fragment 2;Thrombin light chain;Thrombin heavy chain	F2	62
26.1036167144775	25.1616172790527	24.6786880493164	26.3705940246582	26.4480724334717	26.5438480377197	25.7788391113281	25.513822555542	24.3407554626465	0	0				26	26	26	51.6	51.6	51.6	80.118	0	2.8102	4422400000	37	193	P00736;Q9NZP8	P00736	Complement C1r subcomponent;Complement C1r subcomponent heavy chain;Complement C1r subcomponent light chain	C1R	63
25.7975616455078	24.8676414489746	25.4113807678223	24.9100379943848	24.6473522186279	24.7939205169678	24.6571464538574	25.0112018585205	24.7723846435547	0	0				16	16	8	39.2	39.2	23.2	45.205	0	1.7287	1703100000	22	158	P00738	P00738	Haptoglobin;Haptoglobin alpha chain;Haptoglobin beta chain	HP	64
24.0668563842773	23.0930366516113	24.3295764923096	24.8415813446045	24.4187335968018	24.1755428314209	24.1029357910156	23.7049312591553	23.7825679779053	0	0				11	3	3	31	12.4	12.4	39.029	0	0.29933	288040000	20	31	P00739	P00739	Haptoglobin-related protein	HPR	65
18.5745792388916	19.0950355529785	19.4263515472412	20.0631370544434	20.1186676025391	21.631721496582	20.1439189910889	18.7883758544922	21.2454986572266	0	0				1	1	1	2.2	2.2	2.2	51.778	0.0051282	0.10576	8216000	20	8	P00740	P00740	Coagulation factor IX;Coagulation factor IXa light chain;Coagulation factor IXa heavy chain	F9	66
23.662317276001	22.93922996521	23.683032989502	25.3828449249268	25.0433101654053	25.2853145599365	22.7743663787842	23.1586322784424	22.9361591339111	0	0				22	22	22	42.1	42.1	42.1	90.568	0	2.2989	1962300000	42	187	P00747;CON__P06868;Q02325	P00747	Plasminogen;Plasmin heavy chain A;Activation peptide;Angiostatin;Plasmin heavy chain A, short form;Plasmin light chain B	PLG	67
22.5346183776855	21.9229583740234	22.4917697906494	20.9981746673584	21.3950862884521	21.355899810791	21.2799701690674	21.7254219055176	21.5265464782715	0	0				2	2	2	4.6	4.6	4.6	85.532	0	0.21821	73236000	36	18	P00751	P00751	Complement factor B;Complement factor B Ba fragment;Complement factor B Bb fragment	CFB	68
26.1860485076904	25.4738273620605	26.2986602783203	26.6499309539795	26.2971038818359	26.3806838989258	26.2733402252197	26.6664142608643	26.4578723907471	0	0				21	21	21	53.8	53.8	53.8	46.736	0	2.272	7143900000	22	238	P01009	P01009	Alpha-1-antitrypsin;Short peptide from AAT	SERPINA1	69
22.8705883026123	22.0564250946045	22.9026985168457	19.0383968353271	19.3034954071045	18.6732807159424	20.495532989502	19.694896697998	19.2220878601074	0	0				2	2	2	5	5	5	47.65	0	0.20445	32592000	20	14	P01011	P01011	Alpha-1-antichymotrypsin;Alpha-1-antichymotrypsin His-Pro-less	SERPINA3	70
27.3155326843262	26.4939785003662	27.0977821350098	26.6392040252686	26.3637256622314	26.3417568206787	26.1667976379395	26.8344860076904	26.5570583343506	0	0				57	57	57	53	53	53	163.29	0	5.6826	20390000000	72	678	P01023;P20742;CON__ENSEMBL:ENSBTAP00000024146	P01023	Alpha-2-macroglobulin	A2M	71
26.5253105163574	26.0000247955322	26.7235126495361	29.7292957305908	29.6040115356445	29.6359558105469	29.86279296875	29.4298801422119	28.7392139434814	0	0				114	114	114	75.1	75.1	75.1	187.15	0	12.204	2,0158E+11	97	1503	P01024;CON__Q2UVX4	P01024	Complement C3;Complement C3 beta chain;C3-beta-c;Complement C3 alpha chain;C3a anaphylatoxin;Acylation stimulating protein;Complement C3b alpha chain;Complement C3c alpha chain fragment 1;Complement C3dg fragment;Complement C3g fragment;Complement C3d fragment;Complement C3f fragment;Complement C3c alpha chain fragment 2	C3	72
25.5886936187744	25.2318019866943	26.4205017089844	25.4309043884277	25.1494197845459	25.198205947876	24.1918201446533	24.1639232635498	24.1062145233154	0	0				28	28	28	22.9	22.9	22.9	188.3	0	2.9451	2042500000	84	170	P01031;CON__Q1A7A4	P01031	Complement C5;Complement C5 beta chain;Complement C5 alpha chain;C5a anaphylatoxin;Complement C5 alpha chain	C5	73
23.7752513885498	23.2446842193604	24.0982837677002	23.3185176849365	23.0953578948975	23.1440906524658	23.3835048675537	23.8591804504395	23.7271270751953	0	0				10	10	10	19.7	19.7	19.7	71.957	0	0.97335	461750000	35	80	P01042	P01042	Kininogen-1;Kininogen-1 heavy chain;T-kinin;Bradykinin;Lysyl-bradykinin;Kininogen-1 light chain;Low molecular weight growth-promoting factor	KNG1	74
26.0295791625977	25.215934753418	25.7956066131592	26.3641777038574	25.9828109741211	25.7868366241455	25.8483791351318	25.9572849273682	25.6339492797852	0	0				6	6	6	41.5	41.5	41.5	18.098	0	0.63116	1751700000	8	54	P01591	P01591	Immunoglobulin J chain	IGJ	75
19.7377624511719	23.5480442047119	18.5054740905762	25.1654186248779	25.4151268005371	25.6427326202393	25.4438591003418	25.6828441619873	25.5802345275879	0	0				1	1	1	13.7	13.7	13.7	12.848	0.0062893	0.11022	949820000	4	22	P01594;P01593	P01594;P01593	Ig kappa chain V-I region AU;Ig kappa chain V-I region AG		76
19.9846744537354	18.8084583282471	19.6088085174561	20.4082889556885	19.0687046051025	25.2833728790283	25.5977573394775	26.0210666656494	25.7046947479248	0	0				2	2	2	29.1	29.1	29.1	12.737	0.0096154	0.076001	732820000	4	12	P04432;P01597;A0A0C4DH73;A0A0C4DH72;P01611	P04432;P01597;A0A0C4DH73;A0A0C4DH72;P01611	Ig kappa chain V-I region Daudi;Ig kappa chain V-I region DEE;Ig kappa chain V-I region Wes	IGKV1-12;IGKV1-6	77
19.5052070617676	19.1798038482666	19.8322849273682	20.6703643798828	21.3358497619629	21.6389141082764	19.8390693664551	20.6577377319336	20.1913299560547	0	0				1	1	1	13.7	13.7	13.7	12.73	0.0054348	0.10866	14968000	4	8	P01601	P01601	Ig kappa chain V-I region HK101		78
20.4464454650879	20.7435836791992	18.9487056732178	18.1699161529541	19.2679481506348	19.5842971801758	19.3922576904297	19.6906700134277	19.9320907592773	0	0				2	2	2	24.8	24.8	24.8	12.781	0.0064935	0.13119	1955300000	4	10	P01602	P01602	Ig kappa chain V-I region HK102	IGKV1-5	79
25.4092140197754	24.8359088897705	25.0717334747314	27.6181392669678	27.9889640808105	28.2424087524414	28.8704433441162	29.2557048797607	28.958423614502	0	0				4	4	2	46.6	46.6	26.7	12.557	0	0.43751	7306500000	5	33	P01619	P01619	Ig kappa chain V-III region B6		80
24.7308120727539	23.756031036377	24.607666015625	28.340238571167	27.9731178283691	28.1350631713867	28.4932765960693	28.6647529602051	28.4010887145996	0	0				2	2	2	26.1	26.1	26.1	12.496	0	0.21227	3536600000	3	18	P01624;A0A0C4DH90;A0A075B6H7;A0A0C4DH55	P01624;A0A0C4DH90;A0A075B6H7;A0A0C4DH55	Ig kappa chain V-III region POM	IGKV3OR2-268;IGKV3-7;IGKV3D-7	81
18.8802547454834	18.0868892669678	18.2725982666016	27.6683082580566	28.9698295593262	27.2401809692383	28.2602882385254	28.5928478240967	28.4351558685303	0	0				2	2	2	24.8	24.8	24.8	12.283	0	0.22022	3287800000	5	23	P01700;P01699	P01700;P01699	Ig lambda chain V-I region HA;Ig lambda chain V-I region VOR		82
24.9048118591309	26.7894248962402	18.7381019592285	26.2120246887207	25.8123035430908	24.9302597045898	25.6486968994141	25.9951801300049	25.6120891571045	0	0				2	2	2	13.7	13.7	13.7	12.249	0	0.22015	1072600000	3	33	P01701	P01701	Ig lambda chain V-I region NEW		83
19.1180419921875	18.7768020629883	19.1149139404297	18.9137115478516	19.4862728118896	18.4710655212402	19.310977935791	20.4428539276123	21.1045417785645	0	0				1	1	1	8	8	8	12.042	0.0062112	0.11013	1608200000	5	18	P01714	P01714	Ig lambda chain V-III region SH		84
25.6970233917236	25.881477355957	20.0419692993164	28.2674503326416	27.7714023590088	28.2837009429932	27.1734085083008	27.1968555450439	26.9344959259033	0	0				3	3	2	26.8	26.8	17	12.011	0	0.32862	2755500000	4	27	P01717	P01717	Ig lambda chain V-IV region Hil		85
19.7537155151367	18.079309463501	19.7119560241699	27.1172370910645	26.7593879699707	27.2588958740234	25.560079574585	20.0208301544189	19.8842315673828	0	0				3	2	2	32.7	23	23	12.165	0	0.22021	849130000	3	11	P01718	P01718	Ig lambda chain V-IV region Kern		86
20.6205253601074	20.1417903900146	22.0356979370117	24.2213287353516	24.9080238342285	25.0564346313477	24.8760528564453	25.452241897583	25.1217479705811	0	0				2	2	2	35.9	35.9	35.9	12.566	0	0.21978	510740000	5	14	P01721	P01721	Ig lambda chain V-VI region AR		87
20.0948448181152	18.7185020446777	19.8725967407227	18.4979610443115	21.2376327514648	19.7279930114746	18.7242050170898	20.6844005584717	19.6664924621582	0	0				2	1	1	20.5	11.1	11.1	12.659	0.0053191	0.1072	53695000	6	4	P01742	P01742	Ig heavy chain V-I region EU		88
19.8818950653076	17.640417098999	19.4123382568359	22.3451461791992	18.4366130828857	19.5741157531738	19.1054592132568	19.7409553527832	19.5139446258545	0	0				3	1	1	25	9.5	9.5	12.506	0.0054645	0.10879	62150000	4	14	P01766	P01766	Ig heavy chain V-III region BRO		89
25.5580368041992	24.9389877319336	25.8921966552734	28.0365333557129	27.6533508300781	27.9910755157471	28.1745529174805	28.5149517059326	28.2161846160889	0	0				4	3	1	32.5	26.5	7.7	12.943	0	0.32716	4661200000	5	45	P01780;A0A0B4J1V1;P01763;P01762;A0A075B7F0;A0A0C4DH32	P01780;A0A0B4J1V1;P01763;P01762;A0A075B7F0;A0A0C4DH32	Ig heavy chain V-III region JON;Ig heavy chain V-III region WEA;Ig heavy chain V-III region TRO	IGHV3-21;IGHV3OR16-10;IGHV3-20	90
18.8150653839111	17.8317108154297	21.06201171875	25.6767253875732	25.1659927368164	25.3925399780273	26.705696105957	26.8563804626465	26.6240787506104	0	0				4	2	2	40.7	25.4	25.4	13.017	0	0.19331	1200400000	6	13	P0DP04;P01782	P0DP04;P01782	Ig heavy chain V-III region DOB		91
20.0834121704102	19.9645233154297	19.7764415740967	20.5129470825195	20.8570938110352	19.2566242218018	20.566967010498	19.7938251495361	20.9220428466797	0	0				1	1	1	2.1	2.1	2.1	83.283	0.0050761	0.10471	2982400	41	5	P01833	P01833	Polymeric immunoglobulin receptor;Secretory component	PIGR	92
29.2955055236816	28.5258560180664	29.2016544342041	32.9741859436035	32.8058204650879	33.0334968566895	33.0604667663574	33.3139228820801	33.1119918823242	0	0				8	8	8	82.2	82.2	82.2	11.765	0	0.87919	4,4354E+11	5	169	P01834	P01834	Ig kappa chain C region	IGKC	93
29.211109161377	28.6155452728271	29.3015575408936	33.7133369445801	33.768310546875	33.9722023010254	33.8495941162109	34.1696739196777	34.0191955566406	0	0				22	22	12	70.3	70.3	42.1	36.105	0	2.3298	1,31E+12	15	361	P01857	P01857	Ig gamma-1 chain C region	IGHG1	94
27.1678695678711	26.5960521697998	27.3477325439453	28.459358215332	28.9648265838623	28.5938091278076	28.3210926055908	28.5997085571289	28.3307819366455	0	0				14	6	5	51.5	29.4	25.2	35.9	0	0.65266	9225000000	13	92	P01859	P01859	Ig gamma-2 chain C region	IGHG2	95
28.5702934265137	27.9252986907959	28.6436138153076	30.9654731750488	30.5005702972412	30.6866226196289	31.9268054962158	32.2089157104492	32.0691680908203	0	0				17	9	6	55.2	38.7	30.2	41.287	0	0.98342	86330000000	17	145	P01860	P01860	Ig gamma-3 chain C region	IGHG3	96
26.8415813446045	26.563793182373	26.9075889587402	30.5678310394287	30.7865924835205	31.0441379547119	28.5119400024414	28.9742679595947	28.7130603790283	0	0				13	6	6	56.3	30.6	30.6	35.94	0	0.65876	23460000000	14	114	P01861	P01861	Ig gamma-4 chain C region	IGHG4	97
28.8180274963379	27.9908580780029	28.6936855316162	28.6510601043701	28.2809600830078	28.1598587036133	28.5575695037842	28.6162815093994	28.245267868042	0	0				16	16	16	46.6	46.6	46.6	49.439	0	1.7285	37941000000	24	224	P01871	P01871	Ig mu chain C region	IGHM	98
27.6399631500244	27.045726776123	27.6142826080322	30.7314968109131	30.6083183288574	30.8390598297119	30.2895603179932	30.5923671722412	30.3718147277832	0	0				12	12	8	51.6	51.6	36	37.654	0	1.308	78193000000	16	174	P01876	P01876	Ig alpha-1 chain C region	IGHA1	99
21.5248146057129	19.2856693267822	20.9916572570801	19.2308139801025	21.4764022827148	19.4472026824951	18.7652759552002	21.3888645172119	18.5523548126221	0	0				6	2	2	30.9	14.7	14.7	36.591	0	0.20428	111060000	16	8	P01877	P01877	Ig alpha-2 chain C region	IGHA2	100
22.1461277008057	22.2629299163818	19.0744705200195	21.0041999816895	19.7597980499268	21.7158622741699	21.5698738098145	22.0380840301514	21.2284069061279	0	0				2	2	2	10.2	10.2	10.2	42.352	0	0.21663	54523000	18	15	P01880	P01880	Ig delta chain C region	IGHD	101
29.6041526794434	29.0297050476074	30.0857543945313	28.7843780517578	28.6747875213623	28.8188190460205	28.4935817718506	28.6541366577148	28.8932209014893	0	0				29	29	29	71.5	71.5	71.5	30.777	0	3.1745	75111000000	18	396	P02647;CON__P15497	P02647	Apolipoprotein A-I;Proapolipoprotein A-I;Truncated apolipoprotein A-I	APOA1	102
26.2472801208496	25.8902263641357	26.7250747680664	28.4253845214844	28.3959922790527	28.236307144165	25.4181213378906	25.4196338653564	25.4605464935303	0	0				22	22	22	69.1	69.1	69.1	36.154	0	2.4057	18051000000	22	317	P02649;CON__Q03247	P02649	Apolipoprotein E	APOE	103
28.1228256225586	27.7725353240967	28.70823097229	28.0172271728516	27.82790184021	27.4441909790039	27.3905906677246	27.8757820129395	27.8090057373047	0	0				5	5	5	47	47	47	11.175	0	0.54877	6266700000	5	71	P02652	P02652	Apolipoprotein A-II;Proapolipoprotein A-II;Truncated apolipoprotein A-II	APOA2	104
25.6945552825928	25.2107048034668	26.3472766876221	24.7906932830811	24.9916152954102	24.7883052825928	24.5710315704346	24.8239593505859	24.2555141448975	0	0				3	3	3	26.5	26.5	26.5	9.3318	0	0.32801	1060300000	3	27	P02654	P02654	Apolipoprotein C-I;Truncated apolipoprotein C-I	APOC1	105
26.916841506958	26.7141075134277	27.6695938110352	26.279109954834	26.4301071166992	26.2337417602539	26.5183792114258	26.9767284393311	26.5601825714111	0	0				5	5	5	52.5	52.5	52.5	11.284	0	0.5448	2963200000	4	72	P02655	P02655	Apolipoprotein C-II;Proapolipoprotein C-II	APOC2	106
29.2846488952637	28.9409770965576	29.9373340606689	28.2010231018066	28.361686706543	28.4157066345215	28.5932388305664	28.8469696044922	28.6034641265869	0	0				6	6	6	55.6	55.6	55.6	10.852	0	0.64404	19840000000	7	79	P02656	P02656	Apolipoprotein C-III	APOC3	107
29.3629417419434	29.1058692932129	29.0648651123047	28.0750026702881	27.7650279998779	27.977819442749	28.5651092529297	28.435791015625	28.4148197174072	0	0				34	34	34	40.6	40.6	40.6	94.972	0	3.7183	58066000000	39	594	P02671;CON__P02672	P02671	Fibrinogen alpha chain;Fibrinopeptide A;Fibrinogen alpha chain	FGA	108
29.3752365112305	29.0728321075439	28.9862270355225	28.2721309661865	27.928804397583	28.1817722320557	28.6838817596436	28.5482635498047	28.5526676177979	0	0				35	35	35	71.9	71.9	71.9	55.928	0	3.8178	57061000000	28	547	P02675;CON__P02676	P02675	Fibrinogen beta chain;Fibrinopeptide B;Fibrinogen beta chain	FGB	109
29.6935195922852	29.2685222625732	29.2672710418701	28.5246238708496	28.1574020385742	28.4945735931396	29.0328350067139	28.905668258667	28.8756370544434	0	0				26	26	26	59.2	59.2	59.2	51.511	0	2.7556	44647000000	28	382	P02679	P02679	Fibrinogen gamma chain	FGG	110
25.9473285675049	24.6608486175537	24.7342796325684	24.8720169067383	23.9560661315918	24.1210765838623	24.6090202331543	24.8614063262939	24.6926403045654	0	0				4	4	4	21	21	21	25.038	0	0.35551	535590000	6	32	P02741	P02741	C-reactive protein;C-reactive protein(1-205)	CRP	111
19.1596298217773	22.3935432434082	20.3154640197754	27.3855800628662	26.9559326171875	27.0466651916504	25.9490013122559	25.3986530303955	24.7762546539307	0	0				5	5	5	18.4	18.4	18.4	26.016	0	0.54662	1832500000	12	44	P02745	P02745	Complement C1q subcomponent subunit A	C1QA	112
19.3379592895508	21.162389755249	21.6116638183594	27.4469528198242	27.19065284729	27.3386669158936	25.3838024139404	24.8592758178711	24.0894203186035	0	0				6	6	6	32	32	32	26.721	0	0.64161	2852300000	12	46	P02746	P02746	Complement C1q subcomponent subunit B	C1QB	113
25.9848098754883	20.4825897216797	19.0884246826172	27.803596496582	27.7302665710449	27.3796443939209	26.3036670684814	25.8277683258057	24.9823322296143	0	0				5	5	5	22	22	22	25.773	0	0.537	3247600000	13	30	P02747	P02747	Complement C1q subcomponent subunit C	C1QC	114
25.0784683227539	24.5492191314697	24.977840423584	25.8514804840088	25.8311557769775	25.6488876342773	24.6662788391113	24.5009384155273	24.3782215118408	0	0				16	16	16	33.5	33.5	33.5	63.173	0	1.6676	2116100000	26	102	P02748;CON__Q3MHN2	P02748	Complement component C9;Complement component C9a;Complement component C9b	C9	115
24.7623310089111	24.2910194396973	24.9354858398438	24.2979602813721	24.3705940246582	24.4527454376221	24.6094722747803	24.8403339385986	24.272274017334	0	0				9	9	9	36.2	36.2	36.2	38.298	0	0.96735	1123000000	17	68	P02749;CON__P17690	P02749	Beta-2-glycoprotein 1	APOH	116
24.8199214935303	25.3492527008057	23.8785800933838	23.9555339813232	23.5025177001953	23.6224327087402	25.1194953918457	24.0845623016357	23.8612651824951	0	0				25	25	25	14.3	14.3	14.3	272.32	0	2.5761	2469600000	101	227	P02751	P02751	Fibronectin;Anastellin;Ugl-Y1;Ugl-Y2;Ugl-Y3	FN1	117
19.5590229034424	18.5550003051758	18.6132221221924	19.267557144165	18.5208835601807	18.0825328826904	20.9940357208252	21.099723815918	20.7715320587158	0	0				1	1	1	5.5	5.5	5.5	23.01	0.005102	0.10526	3423000	10	8	P02753	P02753	Retinol-binding protein 4;Plasma retinol-binding protein(1-182);Plasma retinol-binding protein(1-181);Plasma retinol-binding protein(1-179);Plasma retinol-binding protein(1-176)	RBP4	118
23.5135231018066	22.6574630737305	23.5955963134766	24.2572422027588	23.9089393615723	23.8846473693848	23.5935459136963	23.9476184844971	23.4608898162842	0	0				5	5	5	15.9	15.9	15.9	38.999	0	0.54728	445120000	16	63	P02760	P02760	Protein AMBP;Alpha-1-microglobulin;Inter-alpha-trypsin inhibitor light chain;Trypstatin	AMBP	119
25.7085151672363	25.0139312744141	25.8053321838379	25.0889759063721	24.9462356567383	24.8604125976563	25.0908756256104	25.5382766723633	25.3550796508789	0	0				8	8	8	28.9	28.9	28.9	39.34	0	0.68126	2265900000	13	113	P02765;CON__P12763	P02765	Alpha-2-HS-glycoprotein;Alpha-2-HS-glycoprotein chain A;Alpha-2-HS-glycoprotein chain B	AHSG	120
25.412576675415	24.8674049377441	25.7671890258789	24.8971691131592	25.101734161377	25.3845920562744	25.2307395935059	25.7159938812256	25.3863372802734	0	0				9	9	9	69.4	69.4	69.4	15.887	0	0.96732	2162700000	6	104	P02766	P02766	Transthyretin	TTR	121
19.4404277801514	20.1900234222412	20.4650917053223	20.119234085083	19.5919380187988	19.8079566955566	20.7719783782959	21.5960216522217	19.2243385314941	0	0				2	2	2	5.5	5.5	5.5	52.917	0.0064103	0.11446	3350900	28	9	P02774	P02774	Vitamin D-binding protein	GC	122
19.9579181671143	17.6605415344238	20.156831741333	23.922342300415	24.2321319580078	23.8128414154053	19.4701728820801	22.7821273803711	20.6662197113037	0	0				2	2	2	20.8	20.8	20.8	10.845	0	0.21889	82382000	4	12	P02776;P10720	P02776;P10720	Platelet factor 4;Platelet factor 4, short form;Platelet factor 4 variant;Platelet factor 4 variant(4-74);Platelet factor 4 variant(5-74);Platelet factor 4 variant(6-74)	PF4;PF4V1	123
25.7420883178711	24.8041515350342	25.4649143218994	24.943868637085	24.7381496429443	24.9209804534912	25.0776119232178	25.2373561859131	25.1676025390625	0	0				23	23	23	39.4	39.4	39.4	77.063	0	2.4948	3146800000	41	239	P02787	P02787	Serotransferrin	TF	124
24.4741973876953	23.9392127990723	24.719783782959	23.7412910461426	23.7777614593506	23.5358772277832	23.5701065063477	24.3347682952881	23.7098827362061	0	0				8	8	8	23.6	23.6	23.6	51.676	0	0.8486	720790000	23	65	P02790	P02790	Hemopexin	HPX	125
20.1478958129883	20.9246273040771	20.2245254516602	22.178243637085	19.9960994720459	21.6729869842529	21.8445148468018	18.5994739532471	19.9376773834229	0	0				1	1	1	54.8	54.8	54.8	7.3044	0.0098039	0.096966	20546000	2	4	P02808	P02808	Statherin	STATH	126
24.6409702301025	23.9038944244385	24.4991130828857	26.7746734619141	26.5726661682129	26.7755527496338	26.1423664093018	25.7615699768066	25.0556488037109	0	0				19	19	19	48.7	48.7	48.7	67.033	0	2.04	6615900000	31	198	P04003	P04003	C4b-binding protein alpha chain	C4BPA	127
26.9781475067139	26.4573554992676	26.9484882354736	27.3036499023438	27.0400924682617	27.0946655273438	25.9090995788574	26.2623233795166	26.0915203094482	0	0				12	12	12	28.7	28.7	28.7	54.305	0	1.2937	8542300000	24	182	P04004;CON__Q3ZBS7	P04004	Vitronectin;Vitronectin V65 subunit;Vitronectin V10 subunit;Somatomedin-B	VTN	128
26.6563549041748	27.0407199859619	27.3600120544434	25.3268032073975	25.5052757263184	25.8646221160889	26.048807144165	25.5998020172119	25.7475280761719	0	0				175	175	175	48.1	48.1	48.1	515.6	0	18.272	43541000000	251	1872	P04114;CON__ENSEMBL:ENSBTAP00000032840	P04114	Apolipoprotein B-100;Apolipoprotein B-48	APOB	129
25.5590000152588	24.8632049560547	25.5997161865234	24.8839015960693	24.9278659820557	25.0518379211426	24.699275970459	25.1834392547607	25.0822086334229	0	0				7	7	7	19	19	19	59.578	0	0.54268	684850000	21	55	P04196	P04196	Histidine-rich glycoprotein	HRG	130
30.1284160614014	31.3465709686279	29.2520523071289	28.983865737915	28.7443885803223	28.226188659668	28.2222328186035	28.1242561340332	29.3487033843994	0	0			+	46	43	34	62.6	60.7	51.2	66.038	0	4.3208	1,1764E+11	31	590	P04264;CON__P04264	P04264;CON__P04264	Keratin, type II cytoskeletal 1	KRT1	131
27.6342258453369	27.4128837585449	27.7766189575195	26.7403392791748	26.29638671875	26.4523830413818	27.9400539398193	27.3446044921875	26.8705596923828	0	0				9	9	9	4.1	4.1	4.1	309.26	0	0.86768	2891400000	133	76	P04275	P04275	von Willebrand factor;von Willebrand antigen 2	VWF	132
25.0272407531738	24.7226009368896	18.8976497650146	26.0786304473877	25.5578899383545	25.524772644043	24.6211471557617	24.5057315826416	24.5315418243408	0	0				3	3	2	12.8	12.8	10.7	36.053	0	0.29469	608910000	17	22	P04406	P04406	Glyceraldehyde-3-phosphate dehydrogenase	GAPDH	133
19.2480754852295	20.8443374633789	20.853343963623	19.9949283599854	20.2782783508301	19.8302326202393	20.4593563079834	18.964506149292	20.300422668457	0	0				1	1	1	13.7	13.7	13.7	12.618	0.0051813	0.10638	67277000	4	6	P04430	P04430	Ig kappa chain V-I region BAN		134
20.7629337310791	19.1987800598145	20.2517642974854	18.9545192718506	19.3775520324707	19.4896125793457	19.9392948150635	18.754602432251	18.6399765014648	0	0				2	2	2	9.3	9.3	9.3	34.735	0	0.21558	4612500	17	15	P05089	P05089	Arginase-1	ARG1	135
26.5574378967285	26.0557518005371	26.550012588501	26.4010143280029	26.0021934509277	26.0029029846191	26.0857391357422	26.1782245635986	25.956729888916	0	0				7	7	7	27.5	27.5	27.5	21.275	0	0.75127	2108000000	9	74	P05090	P05090	Apolipoprotein D	APOD	136
22.3824501037598	22.5839176177979	22.2210483551025	22.5048217773438	21.9129829406738	22.1291198730469	21.1103820800781	19.0095729827881	22.4644832611084	0	0				3	3	3	31.2	31.2	31.2	10.834	0	0.29713	116440000	8	27	P05109	P05109	Protein S100-A8;Protein S100-A8, N-terminally processed	S100A8	137
22.9514656066895	21.7403659820557	20.5924968719482	25.9887809753418	25.8680419921875	25.773868560791	23.8253192901611	23.2501888275146	22.6024761199951	0	0				8	8	8	17.6	17.6	17.6	55.154	0	0.65203	674130000	23	53	P05155	P05155	Plasma protease C1 inhibitor	SERPING1	138
21.4812870025635	20.6549091339111	21.0951957702637	22.4757823944092	21.790225982666	22.0199813842773	19.643180847168	18.6029758453369	19.5007553100586	0	0				2	2	2	4.1	4.1	4.1	80.058	0	0.2007	29263000	46	14	P05165	P05165	Propionyl-CoA carboxylase alpha chain, mitochondrial	PCCA	139
19.4802169799805	20.370397567749	19.7054405212402	19.832763671875	19.4737567901611	19.8880653381348	18.5519580841064	19.1869792938232	18.9014225006104	0	0				1	1	1	2.8	2.8	2.8	58.215	0.005291	0.10683	28156000	30	9	P05166	P05166	Propionyl-CoA carboxylase beta chain, mitochondrial	PCCB	140
24.9090309143066	24.210147857666	25.0641040802002	26.296667098999	25.8778553009033	25.63942527771	28.6235904693604	28.8467597961426	27.7492561340332	0	0				4	4	4	29.8	29.8	29.8	13.38	0	0.43918	3676300000	4	32	P06312	P06312	Ig kappa chain V-IV region	IGKV4-1	141
22.6375904083252	22.1217403411865	24.2058296203613	21.3208045959473	21.4427337646484	20.5870113372803	20.6308536529541	21.3326358795166	22.3122711181641	0	0				3	3	3	30.7	30.7	30.7	13.242	0	0.222	74319000	8	28	P06702	P06702	Protein S100-A9	S100A9	142
23.5022735595703	22.7778816223145	23.7383041381836	23.7171192169189	23.4290523529053	23.3734512329102	22.6723880767822	22.9211254119873	22.7092933654785	0	0				17	17	16	50.8	50.8	47.7	45.371	0	1.6962	745200000	26	127	P06727	P06727	Apolipoprotein A-IV	APOA4	143
24.5693531036377	23.4109287261963	25.2952308654785	25.4373950958252	24.9871120452881	24.9344062805176	24.7528705596924	24.6187419891357	24.2331562042236	0	0				6	6	6	9.8	9.8	9.8	75.122	0	0.63555	442170000	33	54	P07225	P07225	Vitamin K-dependent protein S	PROS1	144
16.1116046905518	16.8502597808838	20.6490650177002	24.7182178497314	24.1946773529053	24.9470844268799	18.6399765014648	19.2596702575684	19.1924858093262	0	0				9	9	9	18.5	18.5	18.5	65.163	0	0.65904	379440000	25	47	P07357	P07357	Complement component C8 alpha chain	C8A	145
25.7677955627441	23.6628608703613	22.8883323669434	22.8708324432373	23.9117774963379	23.1339855194092	20.0222873687744	23.1334381103516	23.5816440582275	0	0				7	7	7	19	19	19	67.046	0	0.70153	370590000	28	35	P07358	P07358	Complement component C8 beta chain	C8B	146
26.2578716278076	26.1861820220947	19.5548133850098	25.4955196380615	25.4318923950195	25.6166400909424	24.8907814025879	25.0436019897461	22.5965518951416	0	0				7	7	7	46	46	46	22.277	0	0.75805	1360800000	12	50	P07360	P07360	Complement component C8 gamma chain	C8G	147
27.2258224487305	27.607666015625	27.7885551452637	26.0163345336914	26.1202068328857	26.7239036560059	26.7043781280518	25.7502918243408	26.4782161712646	0	0				11	11	11	37.2	37.2	37.2	501.31	0	1.2027	4635700000	204	133	P08519	P08519	Apolipoprotein(a)	LPA	148
26.2799072265625	25.903434753418	26.534912109375	26.090612411499	25.8913612365723	26.0976009368896	25.9208202362061	26.2016677856445	25.966796875	0	0				12	12	12	14.2	14.2	14.2	139.09	0	1.1003	1418600000	61	91	P08603;Q03591	P08603	Complement factor H	CFH	149
23.37477684021	22.7235698699951	23.6807804107666	23.1711044311523	22.6285648345947	22.7191677093506	22.9644107818604	23.2615528106689	22.922342300415	0	0				7	7	7	23.4	23.4	23.4	54.565	0	0.69519	329530000	21	58	P08697;CON__P28800	P08697	Alpha-2-antiplasmin	SERPINF2	150
27.1486053466797	25.309455871582	27.2896480560303	25.3663635253906	25.1764183044434	25.2351303100586	23.3293724060059	23.0972557067871	22.426420211792	0	0				23	23	23	43.9	43.9	43.9	76.684	0	2.4331	3621900000	26	183	P09871;P48740	P09871	Complement C1s subcomponent;Complement C1s subcomponent heavy chain;Complement C1s subcomponent light chain	C1S	151
29.0219459533691	28.3807582855225	28.9513263702393	31.2856521606445	31.1425437927246	31.2256717681885	30.6796779632568	30.3584632873535	29.6285533905029	0	0				76	76	5	52.9	52.9	4.4	192.78	0	8.2971	1,1818E+11	81	975	P0C0L4	P0C0L4	Complement C4-A;Complement C4 beta chain;Complement C4-A alpha chain;C4a anaphylatoxin;C4b-A;C4d-A;Complement C4 gamma chain	C4A	152
24.2382678985596	23.4676208496094	24.7134532928467	29.2183799743652	29.4412250518799	30.0179710388184	29.7856273651123	29.2097625732422	28.4532089233398	0	0				76	5	5	52.2	5	5	192.75	0	0.54104	24347000000	81	95	P0C0L5	P0C0L5	Complement C4-B;Complement C4 beta chain;Complement C4-B alpha chain;C4a anaphylatoxin;C4b-B;C4d-B;Complement C4 gamma chain	C4B	153
28.9354801177979	28.2202033996582	29.0175189971924	33.6249465942383	33.1390266418457	33.395092010498	32.8781814575195	33.0409736633301	32.8836364746094	0	0				8	8	4	74.5	74.5	38.7	11.265	0	0.86249	2,1982E+11	7	83	P0DOY3;P0DOY2;P0CF74;A0M8Q6	P0DOY3;P0DOY2;P0CF74	Ig lambda-6 chain C region	IGLC6	154
23.269136428833	21.059663772583	21.2304019927979	20.697696685791	21.1465015411377	20.5690402984619	22.7418880462646	23.6794929504395	23.5658130645752	0	0				13	13	13	34.4	34.4	34.4	57.767	0	1.0782	306910000	25	80	P0DUB6;P0DTE8;P0DTE7;P19961;P04746;CON__Q3MHH8	P0DUB6;P0DTE8;P0DTE7;P19961;P04746	Alpha-amylase 2B;Pancreatic alpha-amylase	AMY2B;AMY2A	155
23.930305480957	22.2913417816162	24.5974731445313	24.0601921081543	23.7940196990967	24.4603900909424	24.1100444793701	19.6588706970215	22.5898036956787	0	0				18	18	18	33.3	33.3	33.3	93.517	0	1.8897	1163000000	48	110	P10643	P10643	Complement component C7	C7	156
28.4136905670166	27.7705211639404	28.5033206939697	29.5417442321777	29.3531284332275	29.3318939208984	27.7152862548828	28.0469245910645	27.8892517089844	0	0				20	20	20	37.2	37.2	37.2	52.494	0	2.1795	22587000000	19	234	P10909	P10909	Clusterin;Clusterin beta chain;Clusterin alpha chain	CLU	157
19.4757690429688	19.9420986175537	20.0257053375244	23.1988792419434	22.9692840576172	23.0051326751709	22.0279140472412	20.6768054962158	19.9202098846436	0	0				1	1	1	2.5	2.5	2.5	70.02	0.0055556	0.10887	40339000	35	9	P54652;P34931;P11142;P11021	P54652;P34931;P11142;P11021	Heat shock-related 70 kDa protein 2;Heat shock 70 kDa protein 1-like;Heat shock cognate 71 kDa protein;78 kDa glucose-regulated protein	HSPA2;HSPA1L;HSPA8;HSPA5	158
19.2779636383057	19.6543312072754	19.9859600067139	20.4897804260254	17.684009552002	18.8324756622314	17.1672229766846	19.3849220275879	19.6403121948242	0	0				2	2	2	5.7	5.7	5.7	54.756	0	0.18653	6276800	23	15	P11597	P11597	Cholesteryl ester transfer protein	CETP	159
23.3910007476807	23.1213302612305	23.0222702026367	25.215934753418	24.5393714904785	24.9522476196289	22.8977584838867	24.1481781005859	21.8051853179932	0	0				18	18	18	24.7	24.7	24.7	104.79	0	1.9413	807870000	48	99	P13671	P13671	Complement component C6	C6	160
22.0243511199951	22.9793853759766	19.4225082397461	22.1965255737305	21.9021644592285	21.6103172302246	19.9922962188721	22.4382209777832	21.4426822662354	0	0				6	6	6	11.9	11.9	11.9	81.744	0	0.52646	92771000	46	36	P14923	P14923	Junction plakoglobin	JUP	161
20.7000885009766	19.8483009338379	19.4227981567383	21.7775917053223	20.5953483581543	19.421594619751	19.3631019592285	19.708459854126	20.1044616699219	0	0				1	1	1	7	7	7	22.963	0.0097087	0.089952	590180000	12	6	P15814	P15814	Immunoglobulin lambda-like polypeptide 1	IGLL1	162
22.5555992126465	23.3286876678467	21.9865913391113	21.8377666473389	21.3922595977783	20.9485645294189	21.095645904541	18.5799789428711	21.2261753082275	0	0				14	14	14	5.8	5.8	5.8	331.77	0	1.5122	212210000	163	87	P15924	P15924	Desmoplakin	DSP	163
24.0446853637695	24.2049350738525	24.6157703399658	23.483699798584	23.3722553253174	23.4024963378906	23.8570938110352	24.1667594909668	23.7476558685303	0	0				8	8	8	19.3	19.3	19.3	53.383	0	0.67933	635350000	15	79	P18428	P18428	Lipopolysaccharide-binding protein	LBP	164
23.9860706329346	23.608850479126	24.1874465942383	22.8014793395996	22.9703559875488	23.3249855041504	23.337287902832	23.7512359619141	23.4730834960938	0	0				2	2	2	9.5	9.5	9.5	23.602	0	0.21929	260440000	10	21	P19652	P19652	Alpha-1-acid glycoprotein 2	ORM2	165
23.5225296020508	22.6880359649658	23.4285430908203	23.4683666229248	23.0500946044922	23.000394821167	23.0010643005371	23.4118328094482	23.2425193786621	0	0				12	12	12	17.2	17.2	17.2	106.46	0	1.0586	399170000	47	90	P19823;CON__Q9TRI1	P19823	Inter-alpha-trypsin inhibitor heavy chain H2	ITIH2	166
22.6217613220215	21.750337600708	22.0598621368408	23.3333358764648	23.0455017089844	22.9588642120361	22.8688564300537	22.2364883422852	21.6673946380615	0	0				2	2	2	11.5	11.5	11.5	28.357	0	0.2159	104830000	14	18	P20851	P20851	C4b-binding protein beta chain	C4BPB	167
20.185676574707	20.2377796173096	21.7493782043457	20.6814346313477	19.685037612915	19.3063659667969	19.4701709747314	19.9324016571045	18.9936752319336	0	0				1	1	1	4.2	4.2	4.2	25.76	0.005618	0.1091	13300000	3	8	P23490	P23490	Loricrin	LOR	168
21.7282581329346	20.3584365844727	20.2058658599854	18.7612934112549	21.8414821624756	17.903902053833	18.4604682922363	21.2710933685303	18.953426361084	0	0				1	1	1	7	7	7	34.258	0.0049261	0.10171	14898000	18	8	P25311	P25311	Zinc-alpha-2-glycoprotein	AZGP1	169
25.6562461853027	25.0625400543213	25.7159671783447	25.8439311981201	25.533145904541	25.5498065948486	24.9308013916016	25.3511753082275	25.13938331604	0	0				10	10	10	44.2	44.2	44.2	39.731	0	1.0867	2780100000	15	132	P27169	P27169	Serum paraoxonase/arylesterase 1	PON1	170
24.1844997406006	25.4724636077881	25.5205535888672	25.7278022766113	25.3808994293213	25.2505722045898	25.737377166748	25.4563846588135	24.5061550140381	0	0				7	7	7	21.3	21.3	21.3	51.276	0	0.76649	2479000000	20	62	P27918	P27918	Properdin	CFP	171
27.6281185150146	26.6116123199463	28.8134174346924	27.1204051971436	26.1716537475586	26.2748165130615	26.3485431671143	19.7873554229736	26.64182472229	0	0				4	4	4	35.6	35.6	35.6	11.471	0	0.34266	1280400000	7	32	P31151;Q86SG5	P31151;Q86SG5	Protein S100-A7;Protein S100-A7A	S100A7;S100A7A	172
20.6170482635498	20.5963401794434	18.7647113800049	19.3697395324707	19.3954963684082	18.608922958374	19.9429702758789	20.4170112609863	18.9703693389893	0	0				1	1	1	4.1	4.1	4.1	27.679	0.005	0.10363	13178000	15	7	P31944	P31944	Caspase-14;Caspase-14 subunit p17, mature form;Caspase-14 subunit p10, mature form;Caspase-14 subunit p20, intermediate form;Caspase-14 subunit p8, intermediate form	CASP14	173
21.4033279418945	21.7538909912109	19.3592891693115	18.7201595306396	19.7273845672607	19.9059219360352	18.133451461792	19.9092540740967	20.7163238525391	0	0				2	2	2	13.1	13.1	13.1	21.892	0	0.21911	17377000	13	14	P32119	P32119	Peroxiredoxin-2	PRDX2	174
19.5071506500244	19.5358200073242	20.2190361022949	21.4309673309326	19.5733585357666	21.9292430877686	18.7450160980225	21.0046806335449	20.602071762085	0	0				1	1	1	4.3	4.3	4.3	32.528	0.0063291	0.11027	230160000	12	9	P35030	P35030	Trypsin-3	PRSS3	175
22.7868404388428	22.1164207458496	19.4780254364014	23.9618167877197	23.2578182220459	23.3689289093018	22.5885677337646	22.1693592071533	22.9008750915527	0	0				3	3	3	23.1	23.1	23.1	14.746	0	0.29877	232800000	6	33	P35542	P35542	Serum amyloid A-4 protein	SAA4	176
17.5871772766113	18.0900096893311	21.5495052337646	16.4907875061035	15.7492408752441	16.4557132720947	22.8309917449951	16.8438968658447	20.5618438720703	0	0				2	2	2	4.8	4.8	4.8	66.034	0	0.19103	1528600	24	14	P35858	P35858	Insulin-like growth factor-binding protein complex acid labile subunit	IGFALS	177
18.1450138092041	20.4546794891357	21.1312713623047	19.3624897003174	19.9384498596191	19.9505062103271	20.6578807830811	18.5083389282227	21.1262073516846	0	0				1	1	1	4.7	4.7	4.7	19.301	0.0052632	0.1067	32275000	11	4	P49913	P49913	Cathelicidin antimicrobial peptide;Antibacterial protein FALL-39;Antibacterial protein LL-37	CAMP	178
19.05686378479	20.3759155273438	18.5747299194336	23.4937496185303	23.4873847961426	23.1195106506348	22.5998687744141	22.288501739502	22.7621288299561	0	0				2	2	2	18.1	18.1	18.1	14.553	0	0.21692	124460000	6	24	P55056	P55056	Apolipoprotein C-IV	APOC4	179
26.3808002471924	25.859489440918	25.4328174591064	25.1416454315186	25.1026554107666	24.9335517883301	25.0023880004883	24.6099224090576	25.0734100341797	0	0				5	5	5	15.7	15.7	15.7	41.792	0	0.38746	664100000	20	41	P63261;P60709;P63267;P68133;P68032;P62736;Q6S8J3;A5A3E0;P0CG38;Q9BYX7;Q562R1;P0CG39	P63261;P60709;P63267;P68133;P68032;P62736;Q6S8J3;A5A3E0	Actin, cytoplasmic 2;Actin, cytoplasmic 2, N-terminally processed;Actin, cytoplasmic 1;Actin, cytoplasmic 1, N-terminally processed;Actin, gamma-enteric smooth muscle;Actin, alpha skeletal muscle;Actin, alpha cardiac muscle 1;Actin, aortic smooth muscle;POTE ankyrin domain family member E;POTE ankyrin domain family member F	ACTG1;ACTB;ACTG2;ACTA1;ACTC1;ACTA2;POTEE;POTEF	180
18.4965190887451	19.5384197235107	19.4975852966309	20.4090671539307	19.7324810028076	20.7100658416748	18.4322738647461	20.8564109802246	18.4567775726318	0	0				1	1	1	6.7	6.7	6.7	18.012	0.0050505	0.10436	786430000	10	9	P62937	P62937	Peptidyl-prolyl cis-trans isomerase A;Peptidyl-prolyl cis-trans isomerase A, N-terminally processed	PPIA	181
21.4046287536621	24.0235214233398	23.1668357849121	21.6486911773682	21.4903259277344	21.6922588348389	23.053279876709	21.6171054840088	21.6420497894287	0	0				6	6	6	49	49	49	15.998	0	0.59597	157470000	11	37	P68871;P02042;CON__P02070;CON__Q3SX09;P69892;P69891;P02100	P68871;P02042	Hemoglobin subunit beta;LVV-hemorphin-7;Spinorphin;Hemoglobin subunit delta	HBB;HBD	182
24.8708419799805	24.1659164428711	25.1911792755127	28.2698593139648	27.8799934387207	28.102294921875	28.0433311462402	28.2095527648926	28.3150997161865	0	0				4	4	2	48.7	48.7	25.6	12.446	0	0.43448	3158500000	6	35	P80748	P80748	Ig lambda chain V-III region LOI		183
25.5703372955322	25.0974006652832	24.1130695343018	24.8210906982422	20.5266551971436	23.7237987518311	24.2653503417969	24.1951293945313	24.4334526062012	0	0				2	2	2	22.7	22.7	22.7	11.284	0	0.19244	377210000	5	17	P81605	P81605	Dermcidin;Survival-promoting peptide;DCD-1	DCD	184
21.1198291778564	19.098316192627	20.5085868835449	21.2049503326416	19.8677177429199	19.6715526580811	20.908411026001	20.3775501251221	18.5486869812012	0	0				1	1	1	1.6	1.6	1.6	104.2	0.0053476	0.1077	122590000	45	11	Q01968	Q01968	Inositol polyphosphate 5-phosphatase OCRL-1	OCRL	185
22.8229484558105	23.2779579162598	22.4169445037842	21.7680587768555	21.1337032318115	20.8478927612305	21.1790714263916	20.9157562255859	21.9790363311768	0	0				11	11	11	15.6	15.6	15.6	113.75	0	1.0852	153030000	41	78	Q02413	Q02413	Desmoglein-1	DSG1	186
25.9667091369629	23.7640533447266	22.8394012451172	17.9778308868408	20.429651260376	16.1795520782471	19.3326988220215	18.3282089233398	20.0137157440186	0	0				2	2	2	0.4	0.4	0.4	860.65	0	0.18243	256950000	429	13	Q03001	Q03001	Dystonin	DST	187
21.2239971160889	21.4620380401611	19.3718528747559	18.0633411407471	19.8926010131836	20.974983215332	20.7727680206299	18.6237831115723	21.1556701660156	0	0				2	2	2	3.2	3.2	3.2	76.631	0	0.21357	20443000	40	13	Q08188	Q08188	Protein-glutamine gamma-glutamyltransferase E;Protein-glutamine gamma-glutamyltransferase E 50 kDa catalytic chain;Protein-glutamine gamma-glutamyltransferase E 27 kDa non-catalytic chain	TGM3	188
22.9382801055908	23.5442752838135	22.1631240844727	22.2792339324951	19.3642177581787	21.3059120178223	18.789234161377	18.7725524902344	22.7117099761963	0	0				2	2	2	2.9	2.9	2.9	99.986	0	0.21579	78675000	48	15	Q08554	Q08554	Desmocollin-1	DSC1	189
19.5758724212646	18.9032917022705	19.2187805175781	19.4250946044922	20.3733997344971	19.6687812805176	18.9795722961426	18.9402275085449	20.4380722045898	0	0				1	1	1	1	1	1	134.28	0.0050251	0.10413	217720000	70	7	Q12768	Q12768	WASH complex subunit strumpellin	KIAA0196	190
20.4476890563965	21.1821384429932	21.3629722595215	23.6257801055908	23.3020114898682	23.2537860870361	21.1647701263428	19.9142799377441	18.232723236084	0	0				3	3	3	16.1	16.1	16.1	24.337	0	0.3217	81028000	10	11	Q13103	Q13103	Secreted phosphoprotein 24	SPP2	191
29.1403884887695	28.897497177124	29.5674133300781	29.0037269592285	28.5274219512939	28.3106002807617	28.9139919281006	29.6791400909424	29.0778827667236	0	0				29	29	29	39.4	39.4	39.4	103.36	0	3.1306	17332000000	46	374	Q14624;CON__Q3T052	Q14624	Inter-alpha-trypsin inhibitor heavy chain H4;70 kDa inter-alpha-trypsin inhibitor heavy chain H4;35 kDa inter-alpha-trypsin inhibitor heavy chain H4	ITIH4	192
24.3571624755859	24.8798885345459	22.7368602752686	22.9275951385498	23.1205387115479	22.4518642425537	22.622522354126	22.5891399383545	23.8586120605469	0	0				12	12	12	31.6	31.6	31.6	64.135	0	1.2909	612430000	25	109	Q5T749	Q5T749	Keratinocyte proline-rich protein	KPRP	193
19.8780174255371	20.2699394226074	20.2947750091553	20.6067276000977	20.267728805542	19.3376617431641	19.7969627380371	20.5301036834717	19.5242805480957	0	0				1	1	1	28.8	28.8	28.8	11.626	0.0049505	0.1018	4350200	2	9	Q5T7P3;Q5T751	Q5T7P3;Q5T751	Late cornified envelope protein 1B;Late cornified envelope protein 1C	LCE1B;LCE1C	194
21.5257835388184	20.9331550598145	20.558801651001	20.1355838775635	21.5095405578613	20.7933654785156	21.6166114807129	21.4970684051514	19.8843784332275	0	0				2	2	2	15.3	15.3	15.3	60.54	0	0.21496	43900000	32	26	Q6UWP8	Q6UWP8	Suprabasin	SBSN	195
22.6862850189209	22.0715618133545	22.9291496276855	22.4131507873535	22.3429946899414	21.9153919219971	22.4899101257324	23.0198631286621	22.4062118530273	0	0				2	2	2	4.2	4.2	4.2	59.582	0	0.2176	112420000	24	18	Q6UX71	Q6UX71	Plexin domain-containing protein 2	PLXDC2	196
21.8448944091797	19.9037132263184	19.0610675811768	20.6135025024414	20.4445533752441	20.7479209899902	19.5642719268799	21.8744735717773	20.7309494018555	0	0				1	1	1	1	1	1	217.9	0.0052356	0.10645	72295000	108	11	Q6ZMW3	Q6ZMW3	Echinoderm microtubule-associated protein-like 6	EML6	197
26.5736923217773	26.6528053283691	26.9871768951416	27.7243595123291	27.1447219848633	24.3709259033203	27.4500255584717	27.7366676330566	27.4641189575195	0	0				2	2	2	1.6	1.6	1.6	122.33	0	0.21372	3269700000	43	23	Q6ZN30	Q6ZN30	Zinc finger protein basonuclin-2	BNC2	198
18.5290050506592	20.9466075897217	20.7900733947754	21.2672805786133	20.6816635131836	19.7777690887451	20.1605358123779	21.5454711914063	21.0405864715576	0	0				2	2	2	0.5	0.5	0.5	333.18	0	0.21732	1107400000	145	9	Q6ZQQ6	Q6ZQQ6	WD repeat-containing protein 87	WDR87	199
21.7632942199707	21.0457248687744	20.092887878418	17.5553302764893	18.578483581543	20.6900463104248	19.7225532531738	20.8466396331787	21.5962696075439	0	0				1	1	1	2.1	2.1	2.1	151.64	0.0057803	0.10952	179900000	60	14	Q6ZSZ5	Q6ZSZ5	Rho guanine nucleotide exchange factor 18	ARHGEF18	200
29.9735012054443	18.5880451202393	29.6271266937256	29.2021217346191	29.3679256439209	28.9831047058105	29.023717880249	29.8306541442871	29.4338035583496	0	0				3	3	3	0.2	0.2	0.2	3816	0	0.23716	7729000000	1856	23	Q8WZ42	Q8WZ42	Titin	TTN	201
21.5829753875732	22.4960193634033	22.7809467315674	19.0084018707275	19.577823638916	19.2239265441895	19.1627788543701	17.7545356750488	18.829475402832	0	0				5	5	5	17.5	17.5	17.5	46.276	0	0.5067	49950000	20	28	Q96P63	Q96P63	Serpin B12	SERPINB12	202
21.8086013793945	21.4416351318359	19.0454177856445	21.0663948059082	18.5149230957031	19.8220062255859	19.7942028045654	21.4503898620605	20.4241275787354	0	0				3	3	3	33.6	33.6	33.6	15.892	0	0.31612	90532000	9	11	Q9NZT1	Q9NZT1	Calmodulin-like protein 5	CALML5	203
24.7947635650635	23.2677097320557	24.6405277252197	26.7441959381104	26.54514503479	27.3803043365479	27.6251258850098	27.8749046325684	27.646089553833	0	0				3	1	1	38.5	19.8	19.8	10.429	0.0060976	0.10993	2745600000	5	25	S4R460	S4R460		IGHV3OR16-9	208
37.9049415588379	37.8582801818848	38.9639282226563	30.5502300262451	29.7553176879883	29.4130458831787	29.2261657714844	29.0828647613525	29.1775493621826	0	0				38	37	37	96.3	96.3	96.3	30.837	0	3.6929	1,0303E+13	11	872	Tagged_GFP;CON__Q9U6Y5	Tagged_GFP			209
33.4698791503906	32.7030563354492	33.8058776855469	34.9027061462402	34.5572776794434	34.7224769592285	29.0855007171631	29.0810356140137	28.0633735656738	0	0				61	61	60	91.4	91.4	91.4	64.005	0	6.2956	6,0818E+11	30	619	Tagged_SLO	Tagged_SLO			210
29.6862716674805	29.6843013763428	30.5437927246094	28.1330070495605	27.696174621582	28.0847148895264	35.7612915039063	36.1532325744629	35.9488105773926	0	0				115	115	115	95.2	95.2	95.2	113.69	0	12.257	7,4972E+12	57	1569	Tagged_SCPA	Tagged_SCPA			211

## Sheet: Fig.1 Vplot DIA100% SLO-GFP
LFQ intensity GFP_1	LFQ intensity GFP_2	LFQ intensity GFP_3	LFQ intensity SLO_1	LFQ intensity SLO_2	LFQ intensity SLO_3	LFQ intensity SCPA_1	LFQ intensity SCPA_2	LFQ intensity SCPA_3	Library indices	Majority library index	Only identified by site	Reverse	Potential contaminant	Student's T-test Significant SLO_GFP	Student's T-test significant	Peptides	Razor + unique peptides	Unique peptides	Sequence coverage [%]	Unique + razor sequence coverage [%]	Unique sequence coverage [%]	Mol. weight [kDa]	Q-value	Score	Intensity	iBAQ peptides	MS/MS count	-Log Student's T-test p-value SLO_GFP	Student's T-test q-value SLO_GFP	Student's T-test Difference SLO_GFP	Student's T-test Test statistic SLO_GFP	Protein IDs	Majority protein IDs	Protein names	Gene names	id
20.7952404022217	19.6128692626953	19.5008201599121	20.0377635955811	21.2518424987793	18.8676738739014	20.0445137023926	20.0397396087646	20.5921325683594	0	0						3	1	1	33	9.6	9.6	12.332	0.0059172	0.10972	78718000	6	6	NaN	1	0	NaN	A0A075B6K5;A0A075B6K2	A0A075B6K5		IGLV3-9	0
19.8136768341064	18.9786529541016	19.7655868530273	28.5954475402832	28.2651710510254	28.0299167633057	19.6676979064941	27.1385822296143	26.8400211334229	0	0				+	SLO_GFP	2	2	2	16.7	16.7	16.7	12.957	0	0.22023	1986300000	5	13	4.99760290799572	0	8.7775395711263	6.66733229992681	A0A075B6P5;A0A087WW87;P01615;P01614;A2NJV5;A0A0A0MRZ7;A0A075B6S6;A0A075B6S2;P06310	A0A075B6P5;A0A087WW87;P01615;P01614;A2NJV5;A0A0A0MRZ7;A0A075B6S6;A0A075B6S2;P06310	Ig kappa chain V-II region FR;Ig kappa chain V-II region Cum;Ig kappa chain V-II region RPMI 6410	IGKV2D-28;IGKV2-40;IGKV A18;IGKV2D-26;IGKV2D-30;IGKV2D-29	1
20.7849063873291	19.353723526001	20.8994998931885	23.136287689209	23.8791408538818	24.3372211456299	25.5549964904785	25.7883548736572	25.4204692840576	0	0				+	SLO_GFP	2	2	2	29.1	29.1	29.1	12.711	0.0064516	0.12778	349980000	5	16	2.3169716047433	0	3.43817329406738	2.13811898441447	A0A075B6S5	A0A075B6S5		IGKV1-27	2
20.2908935546875	21.3878040313721	19.8127193450928	18.6657619476318	19.5765323638916	19.8185787200928	21.5980319976807	19.7424564361572	19.192211151123	0	0						2	1	1	18.8	9.4	9.4	12.874	0.005814	0.10957	1156200000	7	17	NaN	1	0	NaN	A0A075B7B8	A0A075B7B8		IGHV3OR16-12	3
20.8371448516846	19.6130638122559	20.1625671386719	23.6216506958008	23.149621963501	23.2391872406006	20.600643157959	19.9641532897949	20.2200565338135	0	0				+	SLO_GFP	1	1	1	10.3	10.3	10.3	13.012	0.005848	0.1097	309810000	6	11	2.91722129646594	0	3.13256136576334	2.26598832799598	A0A075B7D0	A0A075B7D0		IGHV1OR15-1	4
20.6603603363037	20.3577709197998	19.9941234588623	20.3829097747803	21.4889907836914	19.648157119751	20.1274433135986	20.304126739502	19.5934238433838	0	0						1	1	1	9.2	9.2	9.2	13.08	0.0055866	0.10897	596630000	7	10	NaN	1	0	NaN	A0A075B7D8	A0A075B7D8		IGHV3OR15-7	5
20.3630752563477	23.4268798828125	24.1888809204102	27.9870128631592	27.4622478485107	27.4462432861328	27.6397552490234	27.8045825958252	27.5365295410156	0	0				+	SLO_GFP	3	3	3	32.2	32.2	32.2	12.625	0	0.30797	2183200000	4	21	1.86501809309628	0	4.97222264607748	2.27815264542608	A0A0A0MRZ8;P04433	A0A0A0MRZ8;P04433	Ig kappa chain V-III region VG	IGKV3D-11	6
21.5249214172363	20.5313625335693	21.3691692352295	23.3203086853027	22.9850273132324	23.4949703216553	21.7979221343994	22.5623226165771	20.1295528411865	0	0				+	SLO_GFP	3	2	2	22.7	16.8	16.8	13.056	0	0.21714	107650000	7	18	2.46249824112351	0	2.12495104471842	1.58237389848387	A0A0A0MS15	A0A0A0MS15		IGHV3-49	7
21.0485668182373	20.2458953857422	19.0286178588867	20.4326515197754	18.7441864013672	21.0768604278564	18.8925094604492	19.8253383636475	19.3602905273438	0	0						1	1	1	10.5	10.5	10.5	12.34	0.0058824	0.10971	81335000	4	6	NaN	1	0	NaN	A0A0A0MT36;A0A0C4DH26	A0A0A0MT36;A0A0C4DH26		IGKV6D-21;IGKV6D-41	8
20.6781444549561	21.6619625091553	20.7383480072021	18.9914627075195	19.760196685791	19.7156925201416	20.8306617736816	19.0200805664063	18.4414978027344	0	0						4	1	1	30.8	6	6	12.839	0.005988	0.10982	496590000	7	14	NaN	1	0	NaN	A0A0B4J1X5;A0A0C4DH42;P01767;A0A075B7E8;A0A0J9YVY3	A0A0B4J1X5;A0A0C4DH42;P01767;A0A075B7E8	Ig heavy chain V-III region BUT	IGHV3-74;IGHV3-66;IGHV3OR16-13	9
19.3543968200684	18.8995971679688	20.7966709136963	19.8851432800293	18.6693687438965	20.2614326477051	18.349178314209	20.3481063842773	21.2591571807861	0	0						3	1	1	24.6	9.3	9.3	13.077	0.0051546	0.10625	98873000	6	6	NaN	1	0	NaN	A0A0B4J1X8	A0A0B4J1X8		IGHV3-43	10
18.6815032958984	18.5350189208984	19.8278217315674	20.2936782836914	19.5746688842773	19.8591651916504	20.222146987915	19.7177753448486	18.8603324890137	0	0						1	1	1	8.1	8.1	8.1	13.024	0.00625	0.1102	664360000	5	15	NaN	1	0	NaN	A0A0B4J1Y8	A0A0B4J1Y8		IGLV9-49	11
23.2792339324951	19.5888957977295	19.922700881958	25.5273113250732	24.9888458251953	25.2568836212158	25.4358386993408	25.7385120391846	25.5891799926758	0	0				+	SLO_GFP	4	3	3	30.3	24.4	24.4	13.203	0	0.32894	915480000	5	41	1.65852777240115	0	4.32740338643392	1.97721778662447	A0A0B4J1Y9;S4R3C0;A0A075B7F1;A0A075B6Q5	A0A0B4J1Y9		IGHV3-72	12
21.5384368896484	21.6179389953613	19.9526481628418	21.3812808990479	21.0814876556396	18.2107448577881	18.9168262481689	19.1538181304932	19.8674049377441	0	0						1	1	1	10.5	10.5	10.5	12.43	0.0056818	0.10932	61855000	4	7	NaN	1	0	NaN	A0A0C4DH24	A0A0C4DH24		IGKV6-21	13
19.8129329681396	19.6430492401123	20.1227169036865	18.8137741088867	20.3423194885254	21.8086242675781	20.8624782562256	20.818775177002	20.667049407959	0	0						3	1	1	27.6	7.8	7.8	12.515	0.0059524	0.10976	756240000	5	9	NaN	1	0	NaN	A0A0C4DH25	A0A0C4DH25		IGKV3D-20	14
20.6177253723145	19.8038883209229	20.1958599090576	27.4314136505127	27.0617790222168	26.3345470428467	27.6805667877197	27.8075332641602	18.7820243835449	0	0				+	SLO_GFP	2	2	1	22.2	22.2	12.8	13.008	0	0.21989	1890900000	5	27	4.14276703172032	0	6.73675537109375	4.81614189444713	A0A0C4DH29;P0DP01;A0A0B4J2H0;P01743	A0A0C4DH29;P0DP01;A0A0B4J2H0;P01743	Ig heavy chain V-I region HG3	IGHV1-3;IGHV1-69-2	15
19.0052528381348	20.8313446044922	19.7710418701172	20.7600326538086	19.7233810424805	18.9164600372314	20.5398826599121	19.5282535552979	19.5738677978516	0	0						1	1	1	9.4	9.4	9.4	12.82	0.0063694	0.11031	1312100000	4	9	NaN	1	0	NaN	A0A0C4DH31;P23083	A0A0C4DH31;P23083	Ig heavy chain V-I region V35	IGHV1-18	16
22.2717895507813	21.6860294342041	20.2399139404297	24.5827922821045	24.0836715698242	24.3459739685059	23.9435119628906	23.6774520874023	23.9917888641357	0	0				+	SLO_GFP	2	2	2	21.4	21.4	21.4	13.124	0	0.218	250800000	6	24	2.04173829675282	0	2.93823496500651	1.8128389277065	A0A0C4DH34	A0A0C4DH34		IGHV4-28	17
19.9753074645996	19.944486618042	20.3324432373047	20.3324966430664	19.2807788848877	19.7984886169434	20.0937461853027	20.170482635498	18.744571685791	0	0						1	1	1	9.4	9.4	9.4	12.81	0.0052083	0.10639	173460000	7	14	NaN	1	0	NaN	A0A0C4DH35	A0A0C4DH35		IGHV3-35	18
19.1867160797119	20.078218460083	19.7360534667969	22.7959041595459	22.3892154693604	22.5574226379395	22.1282386779785	22.1955337524414	22.0749626159668	0	0				+	SLO_GFP	3	2	2	25	19	19	12.758	0	0.22013	65503000	6	12	3.28631138395602	0	2.91385142008464	2.2672211721761	A0A0C4DH36	A0A0C4DH36		IGHV3-38	19
21.0324401855469	25.2906322479248	19.3945560455322	25.1562271118164	24.9600048065186	25.4397125244141	25.5277576446533	25.9002590179443	25.7228622436523	0	0						4	4	2	47	47	26.5	12.674	0	0.43653	1331500000	5	41	0.865420806912825	0.0202181818181818	3.27943865458171	1.18704413998473	A0A0C4DH38	A0A0C4DH38		IGHV5-51	20
24.6168365478516	24.0896625518799	24.6457042694092	27.5454692840576	27.2053642272949	27.1213932037354	25.5401420593262	25.6165828704834	25.4044132232666	0	0				+	SLO_GFP	2	2	2	21.4	21.4	21.4	13.016	0	0.21878	2573100000	6	42	3.6639657705539	0	2.84000778198242	2.32326216778452	P0DP08;P0DP06;A0A0C4DH41;P01825;P06331;P01824;A0A0J9YWU9;P0DP07	P0DP08;P0DP06;A0A0C4DH41;P01825;P06331;P01824;A0A0J9YWU9;P0DP07	Ig heavy chain V-II region NEWM;Ig heavy chain V-II region ARH-77;Ig heavy chain V-II region WAH	IGHV4-61	21
19.9376754760742	20.8604927062988	20.7292652130127	26.7640781402588	26.2994804382324	26.4262084960938	26.1791534423828	26.3150653839111	26.1235065460205	0	0				+	SLO_GFP	2	2	2	13.7	13.7	13.7	12.748	0	0.22015	1041900000	5	14	4.31923695694684	0	5.98744455973307	4.53645204948499	A0A0G2JRQ6	A0A0G2JRQ6			22
20.5475616455078	21.7031192779541	20.7548370361328	19.671838760376	23.4709758758545	24.0396747589111	23.4441738128662	23.5559043884277	23.4444274902344	0	0						2	1	1	15.4	9.4	9.4	12.822	0.0060241	0.10984	172230000	6	12	0.418771227645268	0.255111111111111	1.39232381184896	0.576193049438424	A0A0J9YX35	A0A0J9YX35			23
17.5064792633057	19.8744945526123	19.3115196228027	20.5005645751953	20.0505695343018	20.9214267730713	19.7833938598633	21.9946842193604	19.8275127410889	0	0						3	1	1	26.5	6	6	12.772	0.0054054	0.10861	34235000	5	7	NaN	1	0	NaN	A0A0J9YXX1	A0A0J9YXX1			24
25.2180061340332	26.4691123962402	24.6700115203857	27.3905906677246	26.6441650390625	27.0035667419434	27.3228549957275	27.2750644683838	27.0712223052979	0	0						5	5	3	38.5	38.5	23.1	12.965	0	0.54241	4173300000	7	51	1.2743338705204	0.0433230769230769	1.56039746602377	0.991118267926463	A0A0J9YY99;P0DP03;P01768;P01764	A0A0J9YY99;P0DP03;P01768;P01764	Ig heavy chain V-III region CAM;Ig heavy chain V-III region 23	IGHV3-23	25
28.8406219482422	27.8758411407471	29.4610958099365	28.1504459381104	29.2227382659912	28.9376697540283	29.538028717041	29.5841274261475	30.3264598846436	0	0						1	1	1	4	4	4	44.055	0.0096618	0.088965	10272000000	22	30	0.0265243152600553	0.945215189873418	0.0444316864013672	0.028450400731846	A8MUH7;Q5T2W1	A8MUH7;Q5T2W1	Putative PDZ domain-containing protein 1P;Na(+)/H(+) exchange regulatory cofactor NHE-RF3	PDZK1P1;PDZK1	26
26.7176418304443	26.001012802124	27.2243499755859	30.5736198425293	30.1668643951416	30.2128028869629	28.4464015960693	29.1843528747559	28.0348033905029	0	0				+	SLO_GFP	6	2	2	32.7	12.6	12.6	23.063	0	0.21914	17088000000	13	26	3.20308038312997	0	3.67009417215983	2.66438623243706	B9A064;P0CG04	B9A064;P0CG04	Immunoglobulin lambda-like polypeptide 5;Ig lambda-1 chain C regions	IGLL5;IGLC1	27
21.2963752746582	19.0687942504883	21.1680240631104	19.2099800109863	20.4148387908936	18.8721618652344	20.2655391693115	20.7201156616211	20.6092433929443	0	0			+			1	1	1	12.4	12.4	12.4	11.756	0.006135	0.11008	43550000	6	7	NaN	1	0	NaN	CON__ENSEMBL:ENSBTAP00000014147	CON__ENSEMBL:ENSBTAP00000014147			28
20.0374279022217	20.9150104522705	19.6480178833008	20.4719696044922	19.4807605743408	19.6936912536621	19.3845844268799	21.3247489929199	20.1608772277832	0	0			+			10	1	1	14.5	1.8	1.8	63.165	0.0057143	0.10947	554900000	32	9	NaN	1	0	NaN	CON__ENSEMBL:ENSBTAP00000038253	CON__ENSEMBL:ENSBTAP00000038253			29
19.0443153381348	20.1380081176758	17.9825248718262	19.9005374908447	20.1562690734863	20.4226188659668	21.7944755554199	19.8339900970459	20.7021007537842	0	0			+			3	2	2	6.3	4.8	4.8	52.809	0	0.21165	9223100	28	12	0.797268940411929	0.16820618556701	1.10485903422038	0.673591502073399	CON__Q61726;CON__O43790;CON__Q6NT21;CON__P78385;CON__Q14533;O43790;P78385;Q14533;CON__P78386;P78386;A6NCN2	CON__Q61726;CON__O43790;CON__Q6NT21;CON__P78385;CON__Q14533;O43790;P78385;Q14533;CON__P78386;P78386	Keratin, type II cuticular Hb6;Keratin, type II cuticular Hb3;Keratin, type II cuticular Hb1;Keratin, type II cuticular Hb5	KRT86;KRT83;KRT81;KRT85	30
34.492259979248	33.8872184753418	34.3915138244629	33.7051200866699	33.8950958251953	33.5033226013184	33.4770164489746	33.7792129516602	33.456111907959	0	0			+			10	10	10	45	45	45	24.409	0	1.089	4,5523E+11	11	201	1.19468993824298	0.419566666666667	-0.555817921956383	-0.456079021311427	CON__P00761	CON__P00761			31
26.5283546447754	28.0527400970459	26.0712623596191	25.7536869049072	25.6644611358643	24.8441219329834	25.0801372528076	25.0147399902344	26.2873077392578	0	0			+			27	16	10	60.8	42.4	32.2	51.621	0	1.7246	2849900000	29	188	1.03293007744006	0.06	-1.46336237589518	-0.878739514140469	CON__P02533;P02533;CON__Q6IFX2;CON__Q61782	CON__P02533;P02533	Keratin, type I cytoskeletal 14	KRT14	32
25.7153396606445	27.0065670013428	25.8615245819092	24.9061431884766	24.9035720825195	24.2405261993408	22.8723564147949	23.4844379425049	24.9847660064697	0	0			+			35	26	2	52.3	43.6	4.8	60.044	0	2.7487	2096400000	30	178	1.50489024975688	0.0380645161290323	-1.51106325785319	-1.03184697411301	CON__P02538;P02538;CON__O95678;O95678;CON__Q8VED5;CON__P05787;P05787;CON__H-INV:HIT000292931	CON__P02538;P02538	Keratin, type II cytoskeletal 6A	KRT6A	33
19.6292972564697	18.0018997192383	18.6113090515137	18.3788261413574	21.0422420501709	21.0611629486084	18.8702411651611	19.6903457641602	19.4309329986572	0	0			+			1	1	1	9.1	9.1	9.1	23.583	0.0053763	0.10827	2335000	6	2	NaN	1	0	NaN	CON__P02666	CON__P02666			34
29.7310447692871	29.0403537750244	29.6344337463379	29.2251091003418	29.091516494751	29.0542678833008	29.1878242492676	29.3337059020996	29.197582244873	0	0			+			51	51	47	76.7	76.7	71.6	69.366	0	5.5635	1,5135E+11	36	732	0.709327880455032	0.642705035971223	-0.344979604085285	-0.282289221829782	CON__P02768-1;P02768	CON__P02768-1;P02768	Serum albumin	ALB	35
28.8785629272461	29.7133541107178	26.8427810668945	26.9828319549561	27.4392051696777	26.93505859375	27.3567428588867	27.0164833068848	26.9819622039795	0	0			+			18	14	14	35.4	30.3	30.3	69.293	0	1.496	3932300000	40	47	0.716182493210027	0.128263736263736	-1.35920079549154	-0.727816070979085	CON__P02769	CON__P02769			36
19.7064743041992	24.0572204589844	22.260778427124	19.8634510040283	19.2127208709717	20.6238021850586	19.1568126678467	18.9881439208984	19.3782176971436	0	0			+			35	2	2	52.3	4.8	4.8	59.998	0	0.21837	53584000	30	6	0.727684755427024	0.0512	-2.10816637674968	-0.9061490501723	CON__P04259	CON__P04259			37
25.2867965698242	27.1227760314941	25.5758857727051	24.4697341918945	24.3701267242432	23.6157131195068	23.9784088134766	23.6510810852051	24.6595973968506	0	0			+			28	24	17	61.7	56.4	43.3	51.267	0	2.4432	1817600000	29	188	1.36560574564943	0.023448275862069	-1.84329477945963	-1.13050488958289	CON__P08779;P08779;CON__Q9Z2K1;CON__Q3ZAW8	CON__P08779;P08779	Keratin, type I cytoskeletal 16	KRT16	38
30.8707065582275	30.1594257354736	29.1500110626221	29.2176189422607	29.2779502868652	28.6752586364746	28.6747875213623	29.0126533508301	29.9519920349121	0	0			+			37	37	31	59.2	59.2	53.1	59.51	0	3.882	91616000000	26	542	0.873194978009521	0.178019801980198	-1.00310516357422	-0.653607829796793	CON__P13645;P13645;CON__Q7Z3Y7;Q7Z3Y7;CON__Q148H6;CON__Q7Z3Z0;Q2M2I5;CON__Q7Z3Y8;CON__P05784;Q7Z3Y8;Q7Z3Z0;CON__Q2M2I5;CON__A2A5Y0;CON__O76014;CON__REFSEQ:XP_986630;CON__O76013;CON__O76015;CON__Q7Z3Y9;CON__Q14525;CON__Q92764;CON__Q497I4;CON__Q14532;CON__A2AB72;Q14532;Q92764;Q7Z3Y9;O76013;Q14525;O76015;O76014	CON__P13645;P13645	Keratin, type I cytoskeletal 10	KRT10	39
25.9508247375488	26.8662033081055	24.9726371765137	25.2461204528809	24.8820838928223	24.5535621643066	24.3928356170654	24.5248622894287	25.4943599700928	0	0			+			34	18	18	46.6	28.3	28.3	62.378	0	1.9006	2602300000	31	197	0.82457697926609	0.17748	-1.03596623738607	-0.654778450403955	CON__P13647;P13647	CON__P13647;P13647	Keratin, type II cytoskeletal 5	KRT5	40
19.8724365234375	19.705774307251	20.0105609893799	19.8133010864258	19.1833934783936	19.6030216217041	18.6371955871582	21.4146842956543	21.0054759979248	0	0			+			1	1	1	0.3	0.3	0.3	435.16	0.0057471	0.10948	28902000	210	8	NaN	1	0	NaN	CON__P20930;P20930	CON__P20930;P20930	Filaggrin	FLG	41
28.2140083312988	31.0913143157959	28.5087337493896	28.0081176757813	27.5030937194824	26.6329784393311	26.9504928588867	26.2866382598877	27.9575939178467	0	0			+			35	34	34	67.6	67.6	67.6	62.129	0	3.6695	62035000000	26	498	0.881844623163904	0.0484507042253521	-1.88995552062988	-0.945784560448733	CON__P35527;P35527	CON__P35527;P35527	Keratin, type I cytoskeletal 9	KRT9	42
31.0696487426758	30.5679206848145	29.7682037353516	30.119909286499	29.9611320495605	28.9949359893799	29.2507209777832	29.5249214172363	30.2600193023682	0	0			+			48	48	39	83.7	83.7	74.5	65.432	0	5.2001	53772000000	40	588	0.683175665882123	0.335824561403509	-0.776598612467446	-0.511964162691944	CON__P35908v2;P35908;CON__P35908;CON__Q9R0H5;P12036;CON__REFSEQ:XP_932229	CON__P35908v2;P35908;CON__P35908	Keratin, type II cytoskeletal 2 epidermal	KRT2	43
19.8380374908447	19.5545711517334	18.7260437011719	19.7175178527832	20.699068069458	19.1410827636719	19.8004398345947	20.2714233398438	19.2121467590332	0	0			+			19	1	0	23.1	1.8	0	59.334	0.0049751	0.10262	3874500	29	6	NaN	1	0	NaN	CON__P50446;CON__Q8BGZ7	CON__P50446;CON__Q8BGZ7			44
22.5863475799561	24.0811538696289	23.0431671142578	20.0116806030273	21.6765480041504	20.209077835083	21.8833045959473	19.4865989685059	19.3006381988525	0	0			+	+	SLO_GFP	21	10	10	45.6	28.2	28.2	48.105	0	1.0114	153530000	29	61	1.71643026910664	0.00258333333333333	-2.60445404052734	-1.54423293050718	CON__Q04695;Q04695;CON__Q9C075;CON__Q99PS0;Q9C075	CON__Q04695;Q04695	Keratin, type I cytoskeletal 17	KRT17	45
20.3613567352295	18.4620532989502	20.8485984802246	20.9628410339355	18.7865200042725	18.2900657653809	17.6317501068115	19.5856113433838	20.4441089630127	0	0			+			1	1	1	6	6	6	24.536	0.0061728	0.1101	142460000	9	8	NaN	1	0	NaN	CON__Q1RMN8	CON__Q1RMN8			46
19.9775981903076	20.318395614624	20.701301574707	19.1084480285645	21.3141174316406	18.5825328826904	21.9990539550781	20.1005420684814	19.7576599121094	0	0			+			1	1	1	1.1	1.1	1.1	93.089	0.0056497	0.10916	197370000	53	6	NaN	1	0	NaN	CON__Q29RQ1	CON__Q29RQ1			47
20.1342258453369	20.0254287719727	18.8736877441406	18.7346420288086	19.4877967834473	19.5735855102539	19.4454250335693	21.110034942627	21.4619827270508	0	0			+			4	1	1	5.3	2.3	2.3	57.865	0.0060606	0.1099	588020000	30	11	NaN	1	0	NaN	CON__Q7RTS7;CON__Q32MB2;Q7RTS7;Q86Y46;CON__Q3SY84;Q3SY84	CON__Q7RTS7;CON__Q32MB2;Q7RTS7;Q86Y46;CON__Q3SY84;Q3SY84	Keratin, type II cytoskeletal 74;Keratin, type II cytoskeletal 73;Keratin, type II cytoskeletal 71	KRT74;KRT73;KRT71	48
22.4687652587891	21.9261112213135	22.631010055542	22.4668254852295	22.1946029663086	22.0204563140869	22.5270957946777	21.4611396789551	22.3985080718994	0	0			+			3	2	2	6.3	3.2	3.2	43.017	0	0.21891	74443000	21	17	0.174057430891262	0.853333333333333	-0.114667256673176	-0.0917635466481324	CON__Q32PJ2	CON__Q32PJ2			49
23.2776737213135	22.6818313598633	19.5359191894531	22.7500915527344	22.4108257293701	22.4958972930908	22.658878326416	22.7200870513916	22.5601558685303	0	0			+			2	2	2	2.8	2.8	2.8	85.686	0	0.21696	131730000	34	17	0.244244278536011	0.577172932330827	0.720463434855144	0.332743045043502	CON__Q3SX14;P06396	CON__Q3SX14;P06396	Gelsolin	GSN	50
28.0035667419434	28.4340419769287	26.612174987793	27.2746200561523	26.9445838928223	26.5551128387451	26.6530780792236	26.633394241333	27.2170639038086	0	0			+			10	10	10	8.6	8.6	8.6	248.07	0	1.0776	2668700000	74	88	0.574395070596597	0.389103448275862	-0.75848897298177	-0.477703425134513	CON__Q5D862;Q5D862	CON__Q5D862;Q5D862	Filaggrin-2	FLG2	51
22.439920425415	23.2190990447998	21.3813667297363	21.1093597412109	21.0291786193848	20.6176433563232	20.5896663665771	20.549524307251	20.9402713775635	0	0			+			7	5	5	13.4	10.6	10.6	56.964	0	0.50172	90727000	29	39	1.21152285195533	0.0511232876712329	-1.42806816101074	-0.919022014083062	CON__Q7RTT2;CON__Q8N1N4-2;Q8N1N4	CON__Q7RTT2;CON__Q8N1N4-2;Q8N1N4	Keratin, type II cytoskeletal 78	KRT78	52
25.7768821716309	25.9434223175049	25.3201370239258	24.686990737915	24.4811153411865	24.1988048553467	24.0897445678711	24.5051250457764	24.939525604248	0	0			+			11	7	7	16.8	11.8	11.8	61.802	0	0.67719	436020000	31	52	2.19608864037747	0.044	-1.22451019287109	-0.992344312144947	CON__Q7Z794;Q7Z794	CON__Q7Z794;Q7Z794	Keratin, type II cytoskeletal 1b	KRT77	53
24.0284214019775	27.0352764129639	24.3403491973877	24.7447853088379	24.2103710174561	23.6952991485596	23.656982421875	22.9768371582031	23.7161769866943	0	0			+			11	11	11	14.2	14.2	14.2	282.39	0	1.2039	1084800000	85	180	0.385884333852451	0.420881355932203	-0.917863845825195	-0.458591877148443	CON__Q86YZ3;Q86YZ3	CON__Q86YZ3;Q86YZ3	Hornerin	HRNR	54
28.7272834777832	27.7984771728516	28.7931823730469	28.8203430175781	29.0465602874756	30.1943683624268	28.5934543609619	28.1166915893555	27.9813079833984	0	0			+			4	4	4	43.1	43.1	43.1	16.622	0	0.44139	17684000000	6	74	0.791909041502234	0.240523364485981	0.914109547932942	0.596299309613253	CON__Streptavidin	CON__Streptavidin			55
20.2053928375244	19.9162254333496	20.4954891204834	20.7088069915771	17.8428802490234	21.3237895965576	19.8613700866699	19.9266147613525	20.6612758636475	0	0						2	1	1	4.4	2.7	2.7	44.501	0.0097561	0.09678	283360000	18	5	NaN	1	0	NaN	O14556	O14556	Glyceraldehyde-3-phosphate dehydrogenase, testis-specific	GAPDHS	56
19.2566013336182	18.6521053314209	19.5904121398926	22.8271045684814	22.4537506103516	22.5592918395996	21.9982089996338	22.2229061126709	22.2457427978516	0	0				+	SLO_GFP	3	3	3	6.3	6.3	6.3	43.974	0	0.27808	77239000	21	16	3.50619875329205	0	3.44700940450032	2.65926125691349	O14791	O14791	Apolipoprotein L1	APOL1	57
24.8978137969971	24.252197265625	24.9280033111572	24.832483291626	24.3855476379395	24.3014545440674	24.6887512207031	24.7698135375977	24.5455722808838	0	0						8	8	8	39.5	39.5	39.5	38.087	0	0.8653	1175300000	19	76	0.270980728644269	0.811205298013245	-0.186176300048828	-0.14599738080413	O43866	O43866	CD5 antigen-like	CD5L	58
19.6764907836914	20.1645469665527	18.6360263824463	19.5442848205566	20.6457691192627	20.1815853118896	19.1287269592285	19.2268829345703	19.7031517028809	0	0						1	1	1	0.9	0.9	0.9	167.71	0.0055249	0.10884	221180000	69	3	NaN	1	0	NaN	O75094	O75094	Slit homolog 3 protein	SLIT3	59
19.6231555938721	19.968677520752	19.3911724090576	18.8664112091064	21.2079734802246	20.3443489074707	17.9968662261963	20.3840923309326	19.5404396057129	0	0						1	1	1	1.1	1.1	1.1	118.58	0.0054945	0.10883	49617000	53	4	NaN	1	0	NaN	O75110	O75110	Probable phospholipid-transporting ATPase IIA	ATP9A	60
22.7189598083496	22.0560283660889	22.4973602294922	21.770601272583	22.0119190216064	22.0891952514648	22.2875709533691	22.8398246765137	22.5456657409668	0	0						4	4	4	5.1	5.1	5.1	122.2	0	0.43598	101340000	47	32	1.00868673807637	0.51209375	-0.466877619425457	-0.38357087430281	P00450	P00450	Ceruloplasmin	CP	61
21.7145214080811	21.3252048492432	21.7448062896729	21.1721267700195	20.8566570281982	20.9002857208252	21.3513774871826	21.5066394805908	21.2072906494141	0	0						3	3	3	6.9	6.9	6.9	70.036	0	0.29726	46949000	33	33	1.67992007125414	0.303681415929204	-0.618487675984699	-0.529839774081883	P00734	P00734	Prothrombin;Activation peptide fragment 1;Activation peptide fragment 2;Thrombin light chain;Thrombin heavy chain	F2	62
26.1036167144775	25.1616172790527	24.6786880493164	26.3705940246582	26.4480724334717	26.5438480377197	25.7788391113281	25.513822555542	24.3407554626465	0	0						26	26	26	51.6	51.6	51.6	80.118	0	2.8102	4422400000	37	193	1.26875591868347	0.0908571428571429	1.13953081766764	0.801703715233464	P00736;Q9NZP8	P00736	Complement C1r subcomponent;Complement C1r subcomponent heavy chain;Complement C1r subcomponent light chain	C1R	63
25.7975616455078	24.8676414489746	25.4113807678223	24.9100379943848	24.6473522186279	24.7939205169678	24.6571464538574	25.0112018585205	24.7723846435547	0	0						16	16	8	39.2	39.2	23.2	45.205	0	1.7287	1703100000	22	158	0.960925572077235	0.424065573770492	-0.575091044108071	-0.449209519591803	P00738	P00738	Haptoglobin;Haptoglobin alpha chain;Haptoglobin beta chain	HP	64
24.0668563842773	23.0930366516113	24.3295764923096	24.8415813446045	24.4187335968018	24.1755428314209	24.1029357910156	23.7049312591553	23.7825679779053	0	0						11	3	3	31	12.4	12.4	39.029	0	0.29933	288040000	20	31	0.698394661845709	0.416099173553719	0.648796081542969	0.4557839483489	P00739	P00739	Haptoglobin-related protein	HPR	65
18.5745792388916	19.0950355529785	19.4263515472412	20.0631370544434	20.1186676025391	21.631721496582	20.1439189910889	18.7883758544922	21.2454986572266	0	0						1	1	1	2.2	2.2	2.2	51.778	0.0051282	0.10576	8216000	20	8	NaN	1	0	NaN	P00740	P00740	Coagulation factor IX;Coagulation factor IXa light chain;Coagulation factor IXa heavy chain	F9	66
23.662317276001	22.93922996521	23.683032989502	25.3828449249268	25.0433101654053	25.2853145599365	22.7743663787842	23.1586322784424	22.9361591339111	0	0				+	SLO_GFP	22	22	22	42.1	42.1	42.1	90.568	0	2.2989	1962300000	42	187	2.62097141853237	0.00243137254901961	1.80896313985189	1.43050396371834	P00747;CON__P06868;Q02325	P00747	Plasminogen;Plasmin heavy chain A;Activation peptide;Angiostatin;Plasmin heavy chain A, short form;Plasmin light chain B	PLG	67
22.5346183776855	21.9229583740234	22.4917697906494	20.9981746673584	21.3950862884521	21.355899810791	21.2799701690674	21.7254219055176	21.5265464782715	0	0						2	2	2	4.6	4.6	4.6	85.532	0	0.21821	73236000	36	18	1.98437098402993	0.0652820512820513	-1.06672859191895	-0.864369323135945	P00751	P00751	Complement factor B;Complement factor B Ba fragment;Complement factor B Bb fragment	CFB	68
26.1860485076904	25.4738273620605	26.2986602783203	26.6499309539795	26.2971038818359	26.3806838989258	26.2733402252197	26.6664142608643	26.4578723907471	0	0						21	21	21	53.8	53.8	53.8	46.736	0	2.272	7143900000	22	238	0.750565653833333	0.538259541984733	0.456394195556641	0.356750196106632	P01009	P01009	Alpha-1-antitrypsin;Short peptide from AAT	SERPINA1	69
22.8705883026123	22.0564250946045	22.9026985168457	19.0383968353271	19.3034954071045	18.6732807159424	20.495532989502	19.694896697998	19.2220878601074	0	0				+	SLO_GFP	2	2	2	5	5	5	47.65	0	0.20445	32592000	20	14	3.39037591547943	0	-3.60484631856283	-2.70688589012004	P01011	P01011	Alpha-1-antichymotrypsin;Alpha-1-antichymotrypsin His-Pro-less	SERPINA3	70
27.3155326843262	26.4939785003662	27.0977821350098	26.6392040252686	26.3637256622314	26.3417568206787	26.1667976379395	26.8344860076904	26.5570583343506	0	0						57	57	57	53	53	53	163.29	0	5.6826	20390000000	72	678	0.922763957347618	0.469732283464567	-0.52086893717448	-0.412173807358897	P01023;P20742;CON__ENSEMBL:ENSBTAP00000024146	P01023	Alpha-2-macroglobulin	A2M	71
26.5253105163574	26.0000247955322	26.7235126495361	29.7292957305908	29.6040115356445	29.6359558105469	29.86279296875	29.4298801422119	28.7392139434814	0	0				+	SLO_GFP	114	114	114	75.1	75.1	75.1	187.15	0	12.204	2,0158E+11	97	1503	3.91467136385206	0	3.24013837178548	2.65781562628286	P01024;CON__Q2UVX4	P01024	Complement C3;Complement C3 beta chain;C3-beta-c;Complement C3 alpha chain;C3a anaphylatoxin;Acylation stimulating protein;Complement C3b alpha chain;Complement C3c alpha chain fragment 1;Complement C3dg fragment;Complement C3g fragment;Complement C3d fragment;Complement C3f fragment;Complement C3c alpha chain fragment 2	C3	72
25.5886936187744	25.2318019866943	26.4205017089844	25.4309043884277	25.1494197845459	25.198205947876	24.1918201446533	24.1639232635498	24.1062145233154	0	0						28	28	28	22.9	22.9	22.9	188.3	0	2.9451	2042500000	84	170	0.601866898674631	0.539876923076923	-0.487489064534504	-0.357735166664257	P01031;CON__Q1A7A4	P01031	Complement C5;Complement C5 beta chain;Complement C5 alpha chain;C5a anaphylatoxin;Complement C5 alpha chain	C5	73
23.7752513885498	23.2446842193604	24.0982837677002	23.3185176849365	23.0953578948975	23.1440906524658	23.3835048675537	23.8591804504395	23.7271270751953	0	0						10	10	10	19.7	19.7	19.7	71.957	0	0.97335	461750000	35	80	0.943394653280698	0.471619047619048	-0.520084381103516	-0.413459421624285	P01042	P01042	Kininogen-1;Kininogen-1 heavy chain;T-kinin;Bradykinin;Lysyl-bradykinin;Kininogen-1 light chain;Low molecular weight growth-promoting factor	KNG1	74
26.0295791625977	25.215934753418	25.7956066131592	26.3641777038574	25.9828109741211	25.7868366241455	25.8483791351318	25.9572849273682	25.6339492797852	0	0						6	6	6	41.5	41.5	41.5	18.098	0	0.63116	1751700000	8	54	0.545189187256661	0.639485714285714	0.364234924316406	0.281190987452875	P01591	P01591	Immunoglobulin J chain	IGJ	75
19.7377624511719	23.5480442047119	18.5054740905762	25.1654186248779	25.4151268005371	25.6427326202393	25.4438591003418	25.6828441619873	25.5802345275879	0	0				+	SLO_GFP	1	1	1	13.7	13.7	13.7	12.848	0.0062893	0.11022	949820000	4	22	1.4647620914901	0	4.81066576639811	1.90597018459832	P01594;P01593	P01594;P01593	Ig kappa chain V-I region AU;Ig kappa chain V-I region AG		76
19.9846744537354	18.8084583282471	19.6088085174561	20.4082889556885	19.0687046051025	25.2833728790283	25.5977573394775	26.0210666656494	25.7046947479248	0	0						2	2	2	29.1	29.1	29.1	12.737	0.0096154	0.076001	732820000	4	12	0.479442230390446	0.128217391304348	2.11947504679362	0.725872250570623	P04432;P01597;A0A0C4DH73;A0A0C4DH72;P01611	P04432;P01597;A0A0C4DH73;A0A0C4DH72;P01611	Ig kappa chain V-I region Daudi;Ig kappa chain V-I region DEE;Ig kappa chain V-I region Wes	IGKV1-12;IGKV1-6	77
19.5052070617676	19.1798038482666	19.8322849273682	20.6703643798828	21.3358497619629	21.6389141082764	19.8390693664551	20.6577377319336	20.1913299560547	0	0						1	1	1	13.7	13.7	13.7	12.73	0.0054348	0.10866	14968000	4	8	NaN	1	0	NaN	P01601	P01601	Ig kappa chain V-I region HK101		78
20.4464454650879	20.7435836791992	18.9487056732178	18.1699161529541	19.2679481506348	19.5842971801758	19.3922576904297	19.6906700134277	19.9320907592773	0	0						2	2	2	24.8	24.8	24.8	12.781	0.0064935	0.13119	1955300000	4	10	NaN	1	0	NaN	P01602	P01602	Ig kappa chain V-I region HK102	IGKV1-5	79
25.4092140197754	24.8359088897705	25.0717334747314	27.6181392669678	27.9889640808105	28.2424087524414	28.8704433441162	29.2557048797607	28.958423614502	0	0				+	SLO_GFP	4	4	2	46.6	46.6	26.7	12.557	0	0.43751	7306500000	5	33	3.49503855924034	0	2.8442185719808	2.28260605231576	P01619	P01619	Ig kappa chain V-III region B6		80
24.7308120727539	23.756031036377	24.607666015625	28.340238571167	27.9731178283691	28.1350631713867	28.4932765960693	28.6647529602051	28.4010887145996	0	0				+	SLO_GFP	2	2	2	26.1	26.1	26.1	12.496	0	0.21227	3536600000	3	18	3.51081975755018	0	3.784636815389	2.85771431216953	P01624;A0A0C4DH90;A0A075B6H7;A0A0C4DH55	P01624;A0A0C4DH90;A0A075B6H7;A0A0C4DH55	Ig kappa chain V-III region POM	IGKV3OR2-268;IGKV3-7;IGKV3D-7	81
18.8802547454834	18.0868892669678	18.2725982666016	27.6683082580566	28.9698295593262	27.2401809692383	28.2602882385254	28.5928478240967	28.4351558685303	0	0				+	SLO_GFP	2	2	2	24.8	24.8	24.8	12.283	0	0.22022	3287800000	5	23	4.12004802841059	0	9.54619216918945	6.07024496972104	P01700;P01699	P01700;P01699	Ig lambda chain V-I region HA;Ig lambda chain V-I region VOR		82
24.9048118591309	26.7894248962402	18.7381019592285	26.2120246887207	25.8123035430908	24.9302597045898	25.6486968994141	25.9951801300049	25.6120891571045	0	0						2	2	2	13.7	13.7	13.7	12.249	0	0.22015	1072600000	3	33	0.369727445526469	0.204427184466019	2.17408307393392	0.628233364636521	P01701	P01701	Ig lambda chain V-I region NEW		83
19.1180419921875	18.7768020629883	19.1149139404297	18.9137115478516	19.4862728118896	18.4710655212402	19.310977935791	20.4428539276123	21.1045417785645	0	0						1	1	1	8	8	8	12.042	0.0062112	0.11013	1608200000	5	18	NaN	1	0	NaN	P01714	P01714	Ig lambda chain V-III region SH		84
25.6970233917236	25.881477355957	20.0419692993164	28.2674503326416	27.7714023590088	28.2837009429932	27.1734085083008	27.1968555450439	26.9344959259033	0	0				+	SLO_GFP	3	3	2	26.8	26.8	17	12.011	0	0.32862	2755500000	4	27	1.0335284097341	0.00248	4.23402786254883	1.44809513231242	P01717	P01717	Ig lambda chain V-IV region Hil		85
19.7537155151367	18.079309463501	19.7119560241699	27.1172370910645	26.7593879699707	27.2588958740234	25.560079574585	20.0208301544189	19.8842315673828	0	0				+	SLO_GFP	3	2	2	32.7	23	23	12.165	0	0.22021	849130000	3	11	3.79291285448268	0	7.86351331075032	5.00544885769019	P01718	P01718	Ig lambda chain V-IV region Kern		86
20.6205253601074	20.1417903900146	22.0356979370117	24.2213287353516	24.9080238342285	25.0564346313477	24.8760528564453	25.452241897583	25.1217479705811	0	0				+	SLO_GFP	2	2	2	35.9	35.9	35.9	12.566	0	0.21978	510740000	5	14	2.43271996622876	0	3.79592450459798	2.3373281150785	P01721	P01721	Ig lambda chain V-VI region AR		87
20.0948448181152	18.7185020446777	19.8725967407227	18.4979610443115	21.2376327514648	19.7279930114746	18.7242050170898	20.6844005584717	19.6664924621582	0	0						2	1	1	20.5	11.1	11.1	12.659	0.0053191	0.1072	53695000	6	4	NaN	1	0	NaN	P01742	P01742	Ig heavy chain V-I region EU		88
19.8818950653076	17.640417098999	19.4123382568359	22.3451461791992	18.4366130828857	19.5741157531738	19.1054592132568	19.7409553527832	19.5139446258545	0	0						3	1	1	25	9.5	9.5	12.506	0.0054645	0.10879	62150000	4	14	NaN	1	0	NaN	P01766	P01766	Ig heavy chain V-III region BRO		89
25.5580368041992	24.9389877319336	25.8921966552734	28.0365333557129	27.6533508300781	27.9910755157471	28.1745529174805	28.5149517059326	28.2161846160889	0	0				+	SLO_GFP	4	3	1	32.5	26.5	7.7	12.943	0	0.32716	4661200000	5	45	2.87571409536622	0	2.43057950337728	1.86355536774537	P01780;A0A0B4J1V1;P01763;P01762;A0A075B7F0;A0A0C4DH32	P01780;A0A0B4J1V1;P01763;P01762;A0A075B7F0;A0A0C4DH32	Ig heavy chain V-III region JON;Ig heavy chain V-III region WEA;Ig heavy chain V-III region TRO	IGHV3-21;IGHV3OR16-10;IGHV3-20	90
18.8150653839111	17.8317108154297	21.06201171875	25.6767253875732	25.1659927368164	25.3925399780273	26.705696105957	26.8563804626465	26.6240787506104	0	0				+	SLO_GFP	4	2	2	40.7	25.4	25.4	13.017	0	0.19331	1200400000	6	13	2.51011348949362	0	6.17549006144206	3.13900082900135	P0DP04;P01782	P0DP04;P01782	Ig heavy chain V-III region DOB		91
20.0834121704102	19.9645233154297	19.7764415740967	20.5129470825195	20.8570938110352	19.2566242218018	20.566967010498	19.7938251495361	20.9220428466797	0	0						1	1	1	2.1	2.1	2.1	83.283	0.0050761	0.10471	2982400	41	5	NaN	1	0	NaN	P01833	P01833	Polymeric immunoglobulin receptor;Secretory component	PIGR	92
29.2955055236816	28.5258560180664	29.2016544342041	32.9741859436035	32.8058204650879	33.0334968566895	33.0604667663574	33.3139228820801	33.1119918823242	0	0				+	SLO_GFP	8	8	8	82.2	82.2	82.2	11.765	0	0.87919	4,4354E+11	5	169	4.00682355959059	0	3.93016242980957	3.139521808516	P01834	P01834	Ig kappa chain C region	IGKC	93
29.211109161377	28.6155452728271	29.3015575408936	33.7133369445801	33.768310546875	33.9722023010254	33.8495941162109	34.1696739196777	34.0191955566406	0	0				+	SLO_GFP	22	22	12	70.3	70.3	42.1	36.105	0	2.3298	1,31E+12	15	361	4.50405084999241	0	4.77521260579427	3.88500194554732	P01857	P01857	Ig gamma-1 chain C region	IGHG1	94
27.1678695678711	26.5960521697998	27.3477325439453	28.459358215332	28.9648265838623	28.5938091278076	28.3210926055908	28.5997085571289	28.3307819366455	0	0						14	6	5	51.5	29.4	25.2	35.9	0	0.65266	9225000000	13	92	2.41193507571381	0.0130566037735849	1.63544654846191	1.28532970839957	P01859	P01859	Ig gamma-2 chain C region	IGHG2	95
28.5702934265137	27.9252986907959	28.6436138153076	30.9654731750488	30.5005702972412	30.6866226196289	31.9268054962158	32.2089157104492	32.0691680908203	0	0				+	SLO_GFP	17	9	6	55.2	38.7	30.2	41.287	0	0.98342	86330000000	17	145	3.03922050844856	0	2.33782005310059	1.84779922627966	P01860	P01860	Ig gamma-3 chain C region	IGHG3	96
26.8415813446045	26.563793182373	26.9075889587402	30.5678310394287	30.7865924835205	31.0441379547119	28.5119400024414	28.9742679595947	28.7130603790283	0	0				+	SLO_GFP	13	6	6	56.3	30.6	30.6	35.94	0	0.65876	23460000000	14	114	4.69229159621007	0	4.02853266398112	3.43342103167087	P01861	P01861	Ig gamma-4 chain C region	IGHG4	97
28.8180274963379	27.9908580780029	28.6936855316162	28.6510601043701	28.2809600830078	28.1598587036133	28.5575695037842	28.6162815093994	28.245267868042	0	0						16	16	16	46.6	46.6	46.6	49.439	0	1.7285	37941000000	24	224	0.174782885454227	0.843664516129032	-0.136897404988609	-0.105558460822676	P01871	P01871	Ig mu chain C region	IGHM	98
27.6399631500244	27.045726776123	27.6142826080322	30.7314968109131	30.6083183288574	30.8390598297119	30.2895603179932	30.5923671722412	30.3718147277832	0	0				+	SLO_GFP	12	12	8	51.6	51.6	36	37.654	0	1.308	78193000000	16	174	4.05567948404575	0	3.29296747843425	2.73257906257941	P01876	P01876	Ig alpha-1 chain C region	IGHA1	99
21.5248146057129	19.2856693267822	20.9916572570801	19.2308139801025	21.4764022827148	19.4472026824951	18.7652759552002	21.3888645172119	18.5523548126221	0	0						6	2	2	30.9	14.7	14.7	36.591	0	0.20428	111060000	16	8	NaN	1	0	NaN	P01877	P01877	Ig alpha-2 chain C region	IGHA2	100
22.1461277008057	22.2629299163818	19.0744705200195	21.0041999816895	19.7597980499268	21.7158622741699	21.5698738098145	22.0380840301514	21.2284069061279	0	0						2	2	2	10.2	10.2	10.2	42.352	0	0.21663	54523000	18	15	0.100961252065414	0.808346666666667	-0.334555943806965	-0.152754883129293	P01880	P01880	Ig delta chain C region	IGHD	101
29.6041526794434	29.0297050476074	30.0857543945313	28.7843780517578	28.6747875213623	28.8188190460205	28.4935817718506	28.6541366577148	28.8932209014893	0	0						29	29	29	71.5	71.5	71.5	30.777	0	3.1745	75111000000	18	396	1.23959100510811	0.210461538461538	-0.813875834147137	-0.622076618511659	P02647;CON__P15497	P02647	Apolipoprotein A-I;Proapolipoprotein A-I;Truncated apolipoprotein A-I	APOA1	102
26.2472801208496	25.8902263641357	26.7250747680664	28.4253845214844	28.3959922790527	28.236307144165	25.4181213378906	25.4196338653564	25.4605464935303	0	0				+	SLO_GFP	22	22	22	69.1	69.1	69.1	36.154	0	2.4057	18051000000	22	317	2.93858574199131	0	2.06503423055013	1.6535210624521	P02649;CON__Q03247	P02649	Apolipoprotein E	APOE	103
28.1228256225586	27.7725353240967	28.70823097229	28.0172271728516	27.82790184021	27.4441909790039	27.3905906677246	27.8757820129395	27.8090057373047	0	0						5	5	5	47	47	47	11.175	0	0.54877	6266700000	5	71	0.612958202178142	0.573582089552239	-0.438090642293297	-0.33168691295233	P02652	P02652	Apolipoprotein A-II;Proapolipoprotein A-II;Truncated apolipoprotein A-II	APOA2	104
25.6945552825928	25.2107048034668	26.3472766876221	24.7906932830811	24.9916152954102	24.7883052825928	24.5710315704346	24.8239593505859	24.2555141448975	0	0						3	3	3	26.5	26.5	26.5	9.3318	0	0.32801	1060300000	3	27	1.24862935041324	0.167469387755102	-0.893974304199219	-0.669078923343974	P02654	P02654	Apolipoprotein C-I;Truncated apolipoprotein C-I	APOC1	105
26.916841506958	26.7141075134277	27.6695938110352	26.279109954834	26.4301071166992	26.2337417602539	26.5183792114258	26.9767284393311	26.5601825714111	0	0						5	5	5	52.5	52.5	52.5	11.284	0	0.5448	2963200000	4	72	1.24383167636252	0.227847619047619	-0.785861333211262	-0.606066710192108	P02655	P02655	Apolipoprotein C-II;Proapolipoprotein C-II	APOC2	106
29.2846488952637	28.9409770965576	29.9373340606689	28.2010231018066	28.361686706543	28.4157066345215	28.5932388305664	28.8469696044922	28.6034641265869	0	0						6	6	6	55.6	55.6	55.6	10.852	0	0.64404	19840000000	7	79	1.62248557314031	0.0833086419753086	-1.06151453653971	-0.817035871634955	P02656	P02656	Apolipoprotein C-III	APOC3	107
29.3629417419434	29.1058692932129	29.0648651123047	28.0750026702881	27.7650279998779	27.977819442749	28.5651092529297	28.435791015625	28.4148197174072	0	0						34	34	34	40.6	40.6	40.6	94.972	0	3.7183	58066000000	39	594	3.16021217320265	0.0320666666666667	-1.23860867818196	-1.09544732854021	P02671;CON__P02672	P02671	Fibrinogen alpha chain;Fibrinopeptide A;Fibrinogen alpha chain	FGA	108
29.3752365112305	29.0728321075439	28.9862270355225	28.2721309661865	27.928804397583	28.1817722320557	28.6838817596436	28.5482635498047	28.5526676177979	0	0						35	35	35	71.9	71.9	71.9	55.928	0	3.8178	57061000000	28	547	2.5400264128346	0.0607894736842105	-1.01719601949056	-0.879621564426379	P02675;CON__P02676	P02675	Fibrinogen beta chain;Fibrinopeptide B;Fibrinogen beta chain	FGB	109
29.6935195922852	29.2685222625732	29.2672710418701	28.5246238708496	28.1574020385742	28.4945735931396	29.0328350067139	28.905668258667	28.8756370544434	0	0						26	26	26	59.2	59.2	59.2	51.511	0	2.7556	44647000000	28	382	2.27902341787884	0.0660759493670886	-1.01757113138835	-0.859178574756078	P02679	P02679	Fibrinogen gamma chain	FGG	110
25.9473285675049	24.6608486175537	24.7342796325684	24.8720169067383	23.9560661315918	24.1210765838623	24.6090202331543	24.8614063262939	24.6926403045654	0	0						4	4	4	21	21	21	25.038	0	0.35551	535590000	6	32	0.725327031082316	0.306392857142857	-0.797765731811523	-0.5306291927565	P02741	P02741	C-reactive protein;C-reactive protein(1-205)	CRP	111
19.1596298217773	22.3935432434082	20.3154640197754	27.3855800628662	26.9559326171875	27.0466651916504	25.9490013122559	25.3986530303955	24.7762546539307	0	0				+	SLO_GFP	5	5	5	18.4	18.4	18.4	26.016	0	0.54662	1832500000	12	44	2.61497563043938	0	6.50651359558105	3.32795157865755	P02745	P02745	Complement C1q subcomponent subunit A	C1QA	112
19.3379592895508	21.162389755249	21.6116638183594	27.4469528198242	27.19065284729	27.3386669158936	25.3838024139404	24.8592758178711	24.0894203186035	0	0				+	SLO_GFP	6	6	6	32	32	32	26.721	0	0.64161	2852300000	12	46	3.1588998110694	0	6.62141990661621	3.89682328088931	P02746	P02746	Complement C1q subcomponent subunit B	C1QB	113
25.9848098754883	20.4825897216797	19.0884246826172	27.803596496582	27.7302665710449	27.3796443939209	26.3036670684814	25.8277683258057	24.9823322296143	0	0				+	SLO_GFP	5	5	5	22	22	22	25.773	0	0.537	3247600000	13	30	1.28613234018219	0	5.7858943939209	1.86082193261431	P02747	P02747	Complement C1q subcomponent subunit C	C1QC	114
25.0784683227539	24.5492191314697	24.977840423584	25.8514804840088	25.8311557769775	25.6488876342773	24.6662788391113	24.5009384155273	24.3782215118408	0	0						16	16	16	33.5	33.5	33.5	63.173	0	1.6676	2116100000	26	102	2.18743247240203	0.101395348837209	0.908665339152019	0.77360680455866	P02748;CON__Q3MHN2	P02748	Complement component C9;Complement component C9a;Complement component C9b	C9	115
24.7623310089111	24.2910194396973	24.9354858398438	24.2979602813721	24.3705940246582	24.4527454376221	24.6094722747803	24.8403339385986	24.272274017334	0	0						9	9	9	36.2	36.2	36.2	38.298	0	0.96735	1123000000	17	68	0.66285156210697	0.681594405594406	-0.289178848266602	-0.241447922974711	P02749;CON__P17690	P02749	Beta-2-glycoprotein 1	APOH	116
24.8199214935303	25.3492527008057	23.8785800933838	23.9555339813232	23.5025177001953	23.6224327087402	25.1194953918457	24.0845623016357	23.8612651824951	0	0						25	25	25	14.3	14.3	14.3	272.32	0	2.5761	2469600000	101	227	1.03001444143205	0.163333333333333	-0.989089965820313	-0.681703299488515	P02751	P02751	Fibronectin;Anastellin;Ugl-Y1;Ugl-Y2;Ugl-Y3	FN1	117
19.5590229034424	18.5550003051758	18.6132221221924	19.267557144165	18.5208835601807	18.0825328826904	20.9940357208252	21.099723815918	20.7715320587158	0	0						1	1	1	5.5	5.5	5.5	23.01	0.005102	0.10526	3423000	10	8	NaN	1	0	NaN	P02753	P02753	Retinol-binding protein 4;Plasma retinol-binding protein(1-182);Plasma retinol-binding protein(1-181);Plasma retinol-binding protein(1-179);Plasma retinol-binding protein(1-176)	RBP4	118
23.5135231018066	22.6574630737305	23.5955963134766	24.2572422027588	23.9089393615723	23.8846473693848	23.5935459136963	23.9476184844971	23.4608898162842	0	0						5	5	5	15.9	15.9	15.9	38.999	0	0.54728	445120000	16	63	1.10778141487367	0.253651376146789	0.761415481567383	0.575429223578173	P02760	P02760	Protein AMBP;Alpha-1-microglobulin;Inter-alpha-trypsin inhibitor light chain;Trypstatin	AMBP	119
25.7085151672363	25.0139312744141	25.8053321838379	25.0889759063721	24.9462356567383	24.8604125976563	25.0908756256104	25.5382766723633	25.3550796508789	0	0						8	8	8	28.9	28.9	28.9	39.34	0	0.68126	2265900000	13	113	0.988707963195327	0.443225806451613	-0.544051488240559	-0.43247464616538	P02765;CON__P12763	P02765	Alpha-2-HS-glycoprotein;Alpha-2-HS-glycoprotein chain A;Alpha-2-HS-glycoprotein chain B	AHSG	120
25.412576675415	24.8674049377441	25.7671890258789	24.8971691131592	25.101734161377	25.3845920562744	25.2307395935059	25.7159938812256	25.3863372802734	0	0						9	9	9	69.4	69.4	69.4	15.887	0	0.96732	2162700000	6	104	0.302530145799205	0.79172972972973	-0.221225102742515	-0.170514571732651	P02766	P02766	Transthyretin	TTR	121
19.4404277801514	20.1900234222412	20.4650917053223	20.119234085083	19.5919380187988	19.8079566955566	20.7719783782959	21.5960216522217	19.2243385314941	0	0						2	2	2	5.5	5.5	5.5	52.917	0.0064103	0.11446	3350900	28	9	NaN	1	0	NaN	P02774	P02774	Vitamin D-binding protein	GC	122
19.9579181671143	17.6605415344238	20.156831741333	23.922342300415	24.2321319580078	23.8128414154053	19.4701728820801	22.7821273803711	20.6662197113037	0	0				+	SLO_GFP	2	2	2	20.8	20.8	20.8	10.845	0	0.21889	82382000	4	12	2.36651335344948	0	4.73067474365234	2.61249774188502	P02776;P10720	P02776;P10720	Platelet factor 4;Platelet factor 4, short form;Platelet factor 4 variant;Platelet factor 4 variant(4-74);Platelet factor 4 variant(5-74);Platelet factor 4 variant(6-74)	PF4;PF4V1	123
25.7420883178711	24.8041515350342	25.4649143218994	24.943868637085	24.7381496429443	24.9209804534912	25.0776119232178	25.2373561859131	25.1676025390625	0	0						23	23	23	39.4	39.4	39.4	77.063	0	2.4948	3146800000	41	239	0.755070133373441	0.532868217054264	-0.469385147094727	-0.365076182239166	P02787	P02787	Serotransferrin	TF	124
24.4741973876953	23.9392127990723	24.719783782959	23.7412910461426	23.7777614593506	23.5358772277832	23.5701065063477	24.3347682952881	23.7098827362061	0	0						8	8	8	23.6	23.6	23.6	51.676	0	0.8486	720790000	23	65	1.33686562693	0.268472727272727	-0.692754745483398	-0.557583400580293	P02790	P02790	Hemopexin	HPX	125
20.1478958129883	20.9246273040771	20.2245254516602	22.178243637085	19.9960994720459	21.6729869842529	21.8445148468018	18.5994739532471	19.9376773834229	0	0						1	1	1	54.8	54.8	54.8	7.3044	0.0098039	0.096966	20546000	2	4	NaN	1	0	NaN	P02808	P02808	Statherin	STATH	126
24.6409702301025	23.9038944244385	24.4991130828857	26.7746734619141	26.5726661682129	26.7755527496338	26.1423664093018	25.7615699768066	25.0556488037109	0	0				+	SLO_GFP	19	19	19	48.7	48.7	48.7	67.033	0	2.04	6615900000	31	198	3.2524115913169	0	2.35963821411133	1.90961430122112	P04003	P04003	C4b-binding protein alpha chain	C4BPA	127
26.9781475067139	26.4573554992676	26.9484882354736	27.3036499023438	27.0400924682617	27.0946655273438	25.9090995788574	26.2623233795166	26.0915203094482	0	0						12	12	12	28.7	28.7	28.7	54.305	0	1.2937	8542300000	24	182	0.875004031788796	0.629576642335766	0.351472218831383	0.296101703435597	P04004;CON__Q3ZBS7	P04004	Vitronectin;Vitronectin V65 subunit;Vitronectin V10 subunit;Somatomedin-B	VTN	128
26.6563549041748	27.0407199859619	27.3600120544434	25.3268032073975	25.5052757263184	25.8646221160889	26.048807144165	25.5998020172119	25.7475280761719	0	0						175	175	175	48.1	48.1	48.1	515.6	0	18.272	43541000000	251	1872	2.3131598189336	0.0216842105263158	-1.45346196492513	-1.15568230682717	P04114;CON__ENSEMBL:ENSBTAP00000032840	P04114	Apolipoprotein B-100;Apolipoprotein B-48	APOB	129
25.5590000152588	24.8632049560547	25.5997161865234	24.8839015960693	24.9278659820557	25.0518379211426	24.699275970459	25.1834392547607	25.0822086334229	0	0						7	7	7	19	19	19	59.578	0	0.54268	684850000	21	55	0.723384375239292	0.611264705882353	-0.38610521952311	-0.310314537412056	P04196	P04196	Histidine-rich glycoprotein	HRG	130
30.1284160614014	31.3465709686279	29.2520523071289	28.983865737915	28.7443885803223	28.226188659668	28.2222328186035	28.1242561340332	29.3487033843994	0	0			+			46	43	34	62.6	60.7	51.2	66.038	0	4.3208	1,1764E+11	31	590	1.15597773712976	0.0461764705882353	-1.59086545308431	-0.965818508870843	P04264;CON__P04264	P04264;CON__P04264	Keratin, type II cytoskeletal 1	KRT1	131
27.6342258453369	27.4128837585449	27.7766189575195	26.7403392791748	26.29638671875	26.4523830413818	27.9400539398193	27.3446044921875	26.8705596923828	0	0						9	9	9	4.1	4.1	4.1	309.26	0	0.86768	2891400000	133	76	2.5710848788485	0.048463768115942	-1.11153984069824	-0.951945873492321	P04275	P04275	von Willebrand factor;von Willebrand antigen 2	VWF	132
25.0272407531738	24.7226009368896	18.8976497650146	26.0786304473877	25.5578899383545	25.524772644043	24.6211471557617	24.5057315826416	24.5315418243408	0	0						3	3	2	12.8	12.8	10.7	36.053	0	0.29469	608910000	17	22	0.639458420091222	0.0477777777777778	2.83793385823568	0.945217978109312	P04406	P04406	Glyceraldehyde-3-phosphate dehydrogenase	GAPDH	133
19.2480754852295	20.8443374633789	20.853343963623	19.9949283599854	20.2782783508301	19.8302326202393	20.4593563079834	18.964506149292	20.300422668457	0	0						1	1	1	13.7	13.7	13.7	12.618	0.0051813	0.10638	67277000	4	6	NaN	1	0	NaN	P04430	P04430	Ig kappa chain V-I region BAN		134
20.7629337310791	19.1987800598145	20.2517642974854	18.9545192718506	19.3775520324707	19.4896125793457	19.9392948150635	18.754602432251	18.6399765014648	0	0						2	2	2	9.3	9.3	9.3	34.735	0	0.21558	4612500	17	15	0.749662904660089	0.301117117117117	-0.797264734903973	-0.535634522079613	P05089	P05089	Arginase-1	ARG1	135
26.5574378967285	26.0557518005371	26.550012588501	26.4010143280029	26.0021934509277	26.0029029846191	26.0857391357422	26.1782245635986	25.956729888916	0	0						7	7	7	27.5	27.5	27.5	21.275	0	0.75127	2108000000	9	74	0.521585979177759	0.740361111111111	-0.252363840738933	-0.208117707316483	P05090	P05090	Apolipoprotein D	APOD	136
22.3824501037598	22.5839176177979	22.2210483551025	22.5048217773438	21.9129829406738	22.1291198730469	21.1103820800781	19.0095729827881	22.4644832611084	0	0						3	3	3	31.2	31.2	31.2	10.834	0	0.29713	116440000	8	27	0.455024419542107	0.779836734693878	-0.213497161865234	-0.177578030800206	P05109	P05109	Protein S100-A8;Protein S100-A8, N-terminally processed	S100A8	137
22.9514656066895	21.7403659820557	20.5924968719482	25.9887809753418	25.8680419921875	25.773868560791	23.8253192901611	23.2501888275146	22.6024761199951	0	0				+	SLO_GFP	8	8	8	17.6	17.6	17.6	55.154	0	0.65203	674130000	23	53	2.41557484934032	0	4.11545435587565	2.44401417032391	P05155	P05155	Plasma protease C1 inhibitor	SERPING1	138
21.4812870025635	20.6549091339111	21.0951957702637	22.4757823944092	21.790225982666	22.0199813842773	19.643180847168	18.6029758453369	19.5007553100586	0	0						2	2	2	4.1	4.1	4.1	80.058	0	0.2007	29263000	46	14	1.50734163852273	0.101317647058824	1.01819928487142	0.775847806415008	P05165	P05165	Propionyl-CoA carboxylase alpha chain, mitochondrial	PCCA	139
19.4802169799805	20.370397567749	19.7054405212402	19.832763671875	19.4737567901611	19.8880653381348	18.5519580841064	19.1869792938232	18.9014225006104	0	0						1	1	1	2.8	2.8	2.8	58.215	0.005291	0.10683	28156000	30	9	NaN	1	0	NaN	P05166	P05166	Propionyl-CoA carboxylase beta chain, mitochondrial	PCCB	140
24.9090309143066	24.210147857666	25.0641040802002	26.296667098999	25.8778553009033	25.63942527771	28.6235904693604	28.8467597961426	27.7492561340332	0	0						4	4	4	29.8	29.8	29.8	13.38	0	0.43918	3676300000	4	32	1.68847139975848	0.0518918918918919	1.21022160847982	0.913098406836132	P06312	P06312	Ig kappa chain V-IV region	IGKV4-1	141
22.6375904083252	22.1217403411865	24.2058296203613	21.3208045959473	21.4427337646484	20.5870113372803	20.6308536529541	21.3326358795166	22.3122711181641	0	0						3	3	3	30.7	30.7	30.7	13.242	0	0.222	74319000	8	28	1.28795946230737	0.0248813559322034	-1.87153689066569	-1.11316409316021	P06702	P06702	Protein S100-A9	S100A9	142
23.5022735595703	22.7778816223145	23.7383041381836	23.7171192169189	23.4290523529053	23.3734512329102	22.6723880767822	22.9211254119873	22.7092933654785	0	0						17	17	16	50.8	50.8	47.7	45.371	0	1.6962	745200000	26	127	0.210202447047077	0.820961038961039	0.167054494222008	0.127721949022386	P06727	P06727	Apolipoprotein A-IV	APOA4	143
24.5693531036377	23.4109287261963	25.2952308654785	25.4373950958252	24.9871120452881	24.9344062805176	24.7528705596924	24.6187419891357	24.2331562042236	0	0						6	6	6	9.8	9.8	9.8	75.122	0	0.63555	442170000	33	54	0.535979906704258	0.432260162601626	0.694466908772785	0.441927751714651	P07225	P07225	Vitamin K-dependent protein S	PROS1	144
16.1116046905518	16.8502597808838	20.6490650177002	24.7182178497314	24.1946773529053	24.9470844268799	18.6399765014648	19.2596702575684	19.1924858093262	0	0				+	SLO_GFP	9	9	9	18.5	18.5	18.5	65.163	0	0.65904	379440000	25	47	2.04482849243181	0	6.74968338012695	2.78547126893861	P07357	P07357	Complement component C8 alpha chain	C8A	145
25.7677955627441	23.6628608703613	22.8883323669434	22.8708324432373	23.9117774963379	23.1339855194092	20.0222873687744	23.1334381103516	23.5816440582275	0	0						7	7	7	19	19	19	67.046	0	0.70153	370590000	28	35	0.365509374911866	0.464928	-0.80079778035482	-0.418107018965279	P07358	P07358	Complement component C8 beta chain	C8B	146
26.2578716278076	26.1861820220947	19.5548133850098	25.4955196380615	25.4318923950195	25.6166400909424	24.8907814025879	25.0436019897461	22.5965518951416	0	0						7	7	7	46	46	46	22.277	0	0.75805	1360800000	12	50	0.273293653873991	0.405435897435897	1.51506169637044	0.470054571902039	P07360	P07360	Complement component C8 gamma chain	C8G	147
27.2258224487305	27.607666015625	27.7885551452637	26.0163345336914	26.1202068328857	26.7239036560059	26.7043781280518	25.7502918243408	26.4782161712646	0	0						11	11	11	37.2	37.2	37.2	501.31	0	1.2027	4635700000	204	133	1.97996360175939	0.0445454545454545	-1.25386619567871	-0.982660048452311	P08519	P08519	Apolipoprotein(a)	LPA	148
26.2799072265625	25.903434753418	26.534912109375	26.090612411499	25.8913612365723	26.0976009368896	25.9208202362061	26.2016677856445	25.966796875	0	0						12	12	12	14.2	14.2	14.2	139.09	0	1.1003	1418600000	61	91	0.471940698179426	0.782082191780822	-0.212893168131512	-0.178082095150188	P08603;Q03591	P08603	Complement factor H	CFH	149
23.37477684021	22.7235698699951	23.6807804107666	23.1711044311523	22.6285648345947	22.7191677093506	22.9644107818604	23.2615528106689	22.922342300415	0	0						7	7	7	23.4	23.4	23.4	54.565	0	0.69519	329530000	21	58	0.568739229030857	0.600237037037037	-0.420096715291344	-0.316252148855884	P08697;CON__P28800	P08697	Alpha-2-antiplasmin	SERPINF2	150
27.1486053466797	25.309455871582	27.2896480560303	25.3663635253906	25.1764183044434	25.2351303100586	23.3293724060059	23.0972557067871	22.426420211792	0	0						23	23	23	43.9	43.9	43.9	76.684	0	2.4331	3621900000	26	183	0.967988087251068	0.0889638554216867	-1.32326571146647	-0.806709822777432	P09871;P48740	P09871	Complement C1s subcomponent;Complement C1s subcomponent heavy chain;Complement C1s subcomponent light chain	C1S	151
29.0219459533691	28.3807582855225	28.9513263702393	31.2856521606445	31.1425437927246	31.2256717681885	30.6796779632568	30.3584632873535	29.6285533905029	0	0				+	SLO_GFP	76	76	5	52.9	52.9	4.4	192.78	0	8.2971	1,1818E+11	81	975	3.52190581359571	0	2.43327903747559	2.01566746812683	P0C0L4	P0C0L4	Complement C4-A;Complement C4 beta chain;Complement C4-A alpha chain;C4a anaphylatoxin;C4b-A;C4d-A;Complement C4 gamma chain	C4A	152
24.2382678985596	23.4676208496094	24.7134532928467	29.2183799743652	29.4412250518799	30.0179710388184	29.7856273651123	29.2097625732422	28.4532089233398	0	0				+	SLO_GFP	76	5	5	52.2	5	5	192.75	0	0.54104	24347000000	81	95	3.6252821755029	0	5.41941134134928	3.77871592120757	P0C0L5	P0C0L5	Complement C4-B;Complement C4 beta chain;Complement C4-B alpha chain;C4a anaphylatoxin;C4b-B;C4d-B;Complement C4 gamma chain	C4B	153
28.9354801177979	28.2202033996582	29.0175189971924	33.6249465942383	33.1390266418457	33.395092010498	32.8781814575195	33.0409736633301	32.8836364746094	0	0				+	SLO_GFP	8	8	4	74.5	74.5	38.7	11.265	0	0.86249	2,1982E+11	7	83	4.0606099023846	0	4.66195424397786	3.61531940571361	P0DOY3;P0DOY2;P0CF74;A0M8Q6	P0DOY3;P0DOY2;P0CF74	Ig lambda-6 chain C region	IGLC6	154
23.269136428833	21.059663772583	21.2304019927979	20.697696685791	21.1465015411377	20.5690402984619	22.7418880462646	23.6794929504395	23.5658130645752	0	0						13	13	13	34.4	34.4	34.4	57.767	0	1.0782	306910000	25	80	0.648325125817956	0.226867924528302	-1.04865455627441	-0.605804524298599	P0DUB6;P0DTE8;P0DTE7;P19961;P04746;CON__Q3MHH8	P0DUB6;P0DTE8;P0DTE7;P19961;P04746	Alpha-amylase 2B;Pancreatic alpha-amylase	AMY2B;AMY2A	155
23.930305480957	22.2913417816162	24.5974731445313	24.0601921081543	23.7940196990967	24.4603900909424	24.1100444793701	19.6588706970215	22.5898036956787	0	0						18	18	18	33.3	33.3	33.3	93.517	0	1.8897	1163000000	48	110	0.281981912491509	0.634115942028985	0.498493830362953	0.291178822718383	P10643	P10643	Complement component C7	C7	156
28.4136905670166	27.7705211639404	28.5033206939697	29.5417442321777	29.3531284332275	29.3318939208984	27.7152862548828	28.0469245910645	27.8892517089844	0	0						20	20	20	37.2	37.2	37.2	52.494	0	2.1795	22587000000	19	234	2.09794699142463	0.0477714285714286	1.17974472045898	0.951233129624832	P10909	P10909	Clusterin;Clusterin beta chain;Clusterin alpha chain	CLU	157
19.4757690429688	19.9420986175537	20.0257053375244	23.1988792419434	22.9692840576172	23.0051326751709	22.0279140472412	20.6768054962158	19.9202098846436	0	0				+	SLO_GFP	1	1	1	2.5	2.5	2.5	70.02	0.0055556	0.10887	40339000	35	9	4.20314159595853	0	3.24324099222819	2.73609133894777	P54652;P34931;P11142;P11021	P54652;P34931;P11142;P11021	Heat shock-related 70 kDa protein 2;Heat shock 70 kDa protein 1-like;Heat shock cognate 71 kDa protein;78 kDa glucose-regulated protein	HSPA2;HSPA1L;HSPA8;HSPA5	158
19.2779636383057	19.6543312072754	19.9859600067139	20.4897804260254	17.684009552002	18.8324756622314	17.1672229766846	19.3849220275879	19.6403121948242	0	0						2	2	2	5.7	5.7	5.7	54.756	0	0.18653	6276800	23	15	0.309708704553325	0.559333333333333	-0.637329737345379	-0.346436678553555	P11597	P11597	Cholesteryl ester transfer protein	CETP	159
23.3910007476807	23.1213302612305	23.0222702026367	25.215934753418	24.5393714904785	24.9522476196289	22.8977584838867	24.1481781005859	21.8051853179932	0	0				+	SLO_GFP	18	18	18	24.7	24.7	24.7	104.79	0	1.9413	807870000	48	99	2.80286096338269	0.00238461538461538	1.72431755065918	1.40690063064191	P13671	P13671	Complement component C6	C6	160
22.0243511199951	22.9793853759766	19.4225082397461	22.1965255737305	21.9021644592285	21.6103172302246	19.9922962188721	22.4382209777832	21.4426822662354	0	0						6	6	6	11.9	11.9	11.9	81.744	0	0.52646	92771000	46	36	0.147867139117001	0.74151724137931	0.427587509155273	0.205945120987886	P14923	P14923	Junction plakoglobin	JUP	161
20.7000885009766	19.8483009338379	19.4227981567383	21.7775917053223	20.5953483581543	19.421594619751	19.3631019592285	19.708459854126	20.1044616699219	0	0						1	1	1	7	7	7	22.963	0.0097087	0.089952	590180000	12	6	NaN	1	0	NaN	P15814	P15814	Immunoglobulin lambda-like polypeptide 1	IGLL1	162
22.5555992126465	23.3286876678467	21.9865913391113	21.8377666473389	21.3922595977783	20.9485645294189	21.095645904541	18.5799789428711	21.2261753082275	0	0						14	14	14	5.8	5.8	5.8	331.77	0	1.5122	212210000	163	87	1.24025428157412	0.075	-1.23076248168945	-0.839542197165762	P15924	P15924	Desmoplakin	DSP	163
24.0446853637695	24.2049350738525	24.6157703399658	23.483699798584	23.3722553253174	23.4024963378906	23.8570938110352	24.1667594909668	23.7476558685303	0	0						8	8	8	19.3	19.3	19.3	53.383	0	0.67933	635350000	15	79	2.12996997014573	0.120269662921348	-0.868979771931965	-0.740634871011967	P18428	P18428	Lipopolysaccharide-binding protein	LBP	164
23.9860706329346	23.608850479126	24.1874465942383	22.8014793395996	22.9703559875488	23.3249855041504	23.337287902832	23.7512359619141	23.4730834960938	0	0						2	2	2	9.5	9.5	9.5	23.602	0	0.21929	260440000	10	21	1.75773748475767	0.128488888888889	-0.895182291666668	-0.728237341665477	P19652	P19652	Alpha-1-acid glycoprotein 2	ORM2	165
23.5225296020508	22.6880359649658	23.4285430908203	23.4683666229248	23.0500946044922	23.000394821167	23.0010643005371	23.4118328094482	23.2425193786621	0	0						12	12	12	17.2	17.2	17.2	106.46	0	1.0586	399170000	47	90	0.045243827813427	0.947617834394904	-0.0400842030843123	-0.0307685958932774	P19823;CON__Q9TRI1	P19823	Inter-alpha-trypsin inhibitor heavy chain H2	ITIH2	166
22.6217613220215	21.750337600708	22.0598621368408	23.3333358764648	23.0455017089844	22.9588642120361	22.8688564300537	22.2364883422852	21.6673946380615	0	0						2	2	2	11.5	11.5	11.5	28.357	0	0.2159	104830000	14	18	1.59249919727264	0.111724137931034	0.96858024597168	0.757273673129103	P20851	P20851	C4b-binding protein beta chain	C4BPB	167
20.185676574707	20.2377796173096	21.7493782043457	20.6814346313477	19.685037612915	19.3063659667969	19.4701709747314	19.9324016571045	18.9936752319336	0	0						1	1	1	4.2	4.2	4.2	25.76	0.005618	0.1091	13300000	3	8	NaN	1	0	NaN	P23490	P23490	Loricrin	LOR	168
21.7282581329346	20.3584365844727	20.2058658599854	18.7612934112549	21.8414821624756	17.903902053833	18.4604682922363	21.2710933685303	18.953426361084	0	0						1	1	1	7	7	7	34.258	0.0049261	0.10171	14898000	18	8	NaN	1	0	NaN	P25311	P25311	Zinc-alpha-2-glycoprotein	AZGP1	169
25.6562461853027	25.0625400543213	25.7159671783447	25.8439311981201	25.533145904541	25.5498065948486	24.9308013916016	25.3511753082275	25.13938331604	0	0						10	10	10	44.2	44.2	44.2	39.731	0	1.0867	2780100000	15	132	0.285641941721414	0.824473684210526	0.164043426513672	0.133183695814895	P27169	P27169	Serum paraoxonase/arylesterase 1	PON1	170
24.1844997406006	25.4724636077881	25.5205535888672	25.7278022766113	25.3808994293213	25.2505722045898	25.737377166748	25.4563846588135	24.5061550140381	0	0						7	7	7	21.3	21.3	21.3	51.276	0	0.76649	2479000000	20	62	0.356336840695776	0.652624113475177	0.393918991088867	0.269779873916532	P27918	P27918	Properdin	CFP	171
27.6281185150146	26.6116123199463	28.8134174346924	27.1204051971436	26.1716537475586	26.2748165130615	26.3485431671143	19.7873554229736	26.64182472229	0	0						4	4	4	35.6	35.6	35.6	11.471	0	0.34266	1280400000	7	32	0.75952045690585	0.165052631578947	-1.16209093729655	-0.682122522180571	P31151;Q86SG5	P31151;Q86SG5	Protein S100-A7;Protein S100-A7A	S100A7;S100A7A	172
20.6170482635498	20.5963401794434	18.7647113800049	19.3697395324707	19.3954963684082	18.608922958374	19.9429702758789	20.4170112609863	18.9703693389893	0	0						1	1	1	4.1	4.1	4.1	27.679	0.005	0.10363	13178000	15	7	NaN	1	0	NaN	P31944	P31944	Caspase-14;Caspase-14 subunit p17, mature form;Caspase-14 subunit p10, mature form;Caspase-14 subunit p20, intermediate form;Caspase-14 subunit p8, intermediate form	CASP14	173
21.4033279418945	21.7538909912109	19.3592891693115	18.7201595306396	19.7273845672607	19.9059219360352	18.133451461792	19.9092540740967	20.7163238525391	0	0						2	2	2	13.1	13.1	13.1	21.892	0	0.21911	17377000	13	14	0.76692074294852	0.110454545454545	-1.38768068949381	-0.757088611621985	P32119	P32119	Peroxiredoxin-2	PRDX2	174
19.5071506500244	19.5358200073242	20.2190361022949	21.4309673309326	19.5733585357666	21.9292430877686	18.7450160980225	21.0046806335449	20.602071762085	0	0						1	1	1	4.3	4.3	4.3	32.528	0.0063291	0.11027	230160000	12	9	NaN	1	0	NaN	P35030	P35030	Trypsin-3	PRSS3	175
22.7868404388428	22.1164207458496	19.4780254364014	23.9618167877197	23.2578182220459	23.3689289093018	22.5885677337646	22.1693592071533	22.9008750915527	0	0						3	3	3	23.1	23.1	23.1	14.746	0	0.29877	232800000	6	33	0.93631318411912	0.0374603174603175	2.06909243265788	1.0176089811833	P35542	P35542	Serum amyloid A-4 protein	SAA4	176
17.5871772766113	18.0900096893311	21.5495052337646	16.4907875061035	15.7492408752441	16.4557132720947	22.8309917449951	16.8438968658447	20.5618438720703	0	0						2	2	2	4.8	4.8	4.8	66.034	0	0.19103	1528600	24	14	1.05315704125966	0.0128148148148148	-2.84365018208822	-1.25344622820018	P35858	P35858	Insulin-like growth factor-binding protein complex acid labile subunit	IGFALS	177
18.1450138092041	20.4546794891357	21.1312713623047	19.3624897003174	19.9384498596191	19.9505062103271	20.6578807830811	18.5083389282227	21.1262073516846	0	0						1	1	1	4.7	4.7	4.7	19.301	0.0052632	0.1067	32275000	11	4	NaN	1	0	NaN	P49913	P49913	Cathelicidin antimicrobial peptide;Antibacterial protein FALL-39;Antibacterial protein LL-37	CAMP	178
19.05686378479	20.3759155273438	18.5747299194336	23.4937496185303	23.4873847961426	23.1195106506348	22.5998687744141	22.288501739502	22.7621288299561	0	0				+	SLO_GFP	2	2	2	18.1	18.1	18.1	14.553	0	0.21692	124460000	6	24	2.72709551159982	0	4.03104527791341	2.59670226687174	P55056	P55056	Apolipoprotein C-IV	APOC4	179
26.3808002471924	25.859489440918	25.4328174591064	25.1416454315186	25.1026554107666	24.9335517883301	25.0023880004883	24.6099224090576	25.0734100341797	0	0						5	5	5	15.7	15.7	15.7	41.792	0	0.38746	664100000	20	41	1.37930571431708	0.185333333333333	-0.831751505533855	-0.649068054967714	P63261;P60709;P63267;P68133;P68032;P62736;Q6S8J3;A5A3E0;P0CG38;Q9BYX7;Q562R1;P0CG39	P63261;P60709;P63267;P68133;P68032;P62736;Q6S8J3;A5A3E0	Actin, cytoplasmic 2;Actin, cytoplasmic 2, N-terminally processed;Actin, cytoplasmic 1;Actin, cytoplasmic 1, N-terminally processed;Actin, gamma-enteric smooth muscle;Actin, alpha skeletal muscle;Actin, alpha cardiac muscle 1;Actin, aortic smooth muscle;POTE ankyrin domain family member E;POTE ankyrin domain family member F	ACTG1;ACTB;ACTG2;ACTA1;ACTC1;ACTA2;POTEE;POTEF	180
18.4965190887451	19.5384197235107	19.4975852966309	20.4090671539307	19.7324810028076	20.7100658416748	18.4322738647461	20.8564109802246	18.4567775726318	0	0						1	1	1	6.7	6.7	6.7	18.012	0.0050505	0.10436	786430000	10	9	NaN	1	0	NaN	P62937	P62937	Peptidyl-prolyl cis-trans isomerase A;Peptidyl-prolyl cis-trans isomerase A, N-terminally processed	PPIA	181
21.4046287536621	24.0235214233398	23.1668357849121	21.6486911773682	21.4903259277344	21.6922588348389	23.053279876709	21.6171054840088	21.6420497894287	0	0						6	6	6	49	49	49	15.998	0	0.59597	157470000	11	37	0.74454747010523	0.146064516129032	-1.25457000732422	-0.707452291644054	P68871;P02042;CON__P02070;CON__Q3SX09;P69892;P69891;P02100	P68871;P02042	Hemoglobin subunit beta;LVV-hemorphin-7;Spinorphin;Hemoglobin subunit delta	HBB;HBD	182
24.8708419799805	24.1659164428711	25.1911792755127	28.2698593139648	27.8799934387207	28.102294921875	28.0433311462402	28.2095527648926	28.3150997161865	0	0				+	SLO_GFP	4	4	2	48.7	48.7	25.6	12.446	0	0.43448	3158500000	6	35	3.30631849129862	0	3.34140332539876	2.5252537452389	P80748	P80748	Ig lambda chain V-III region LOI		183
25.5703372955322	25.0974006652832	24.1130695343018	24.8210906982422	20.5266551971436	23.7237987518311	24.2653503417969	24.1951293945313	24.4334526062012	0	0						2	2	2	22.7	22.7	22.7	11.284	0	0.19244	377210000	5	17	0.631428086856384	0.0887317073170732	-1.9030876159668	-0.807152598036789	P81605	P81605	Dermcidin;Survival-promoting peptide;DCD-1	DCD	184
21.1198291778564	19.098316192627	20.5085868835449	21.2049503326416	19.8677177429199	19.6715526580811	20.908411026001	20.3775501251221	18.5486869812012	0	0						1	1	1	1.6	1.6	1.6	104.2	0.0053476	0.1077	122590000	45	11	NaN	1	0	NaN	Q01968	Q01968	Inositol polyphosphate 5-phosphatase OCRL-1	OCRL	185
22.8229484558105	23.2779579162598	22.4169445037842	21.7680587768555	21.1337032318115	20.8478927612305	21.1790714263916	20.9157562255859	21.9790363311768	0	0						11	11	11	15.6	15.6	15.6	113.75	0	1.0852	153030000	41	78	1.90265005464049	0.0220714285714286	-1.58939870198568	-1.16143224069762	Q02413	Q02413	Desmoglein-1	DSG1	186
25.9667091369629	23.7640533447266	22.8394012451172	17.9778308868408	20.429651260376	16.1795520782471	19.3326988220215	18.3282089233398	20.0137157440186	0	0				+	SLO_GFP	2	2	2	0.4	0.4	0.4	860.65	0	0.18243	256950000	429	13	1.75137594178296	0	-5.99437650044759	-2.35820832585136	Q03001	Q03001	Dystonin	DST	187
21.2239971160889	21.4620380401611	19.3718528747559	18.0633411407471	19.8926010131836	20.974983215332	20.7727680206299	18.6237831115723	21.1556701660156	0	0						2	2	2	3.2	3.2	3.2	76.631	0	0.21357	20443000	40	13	0.411540578242808	0.346608695652174	-1.04232088724772	-0.502010131371045	Q08188	Q08188	Protein-glutamine gamma-glutamyltransferase E;Protein-glutamine gamma-glutamyltransferase E 50 kDa catalytic chain;Protein-glutamine gamma-glutamyltransferase E 27 kDa non-catalytic chain	TGM3	188
22.9382801055908	23.5442752838135	22.1631240844727	22.2792339324951	19.3642177581787	21.3059120178223	18.789234161377	18.7725524902344	22.7117099761963	0	0						2	2	2	2.9	2.9	2.9	99.986	0	0.21579	78675000	48	15	0.939209231265937	0.0438805970149254	-1.89877192179362	-0.97599527171446	Q08554	Q08554	Desmocollin-1	DSC1	189
19.5758724212646	18.9032917022705	19.2187805175781	19.4250946044922	20.3733997344971	19.6687812805176	18.9795722961426	18.9402275085449	20.4380722045898	0	0						1	1	1	1	1	1	134.28	0.0050251	0.10413	217720000	70	7	NaN	1	0	NaN	Q12768	Q12768	WASH complex subunit strumpellin	KIAA0196	190
20.4476890563965	21.1821384429932	21.3629722595215	23.6257801055908	23.3020114898682	23.2537860870361	21.1647701263428	19.9142799377441	18.232723236084	0	0				+	SLO_GFP	3	3	3	16.1	16.1	16.1	24.337	0	0.3217	81028000	10	11	2.85773279485856	0	2.39625930786133	1.83866659476229	Q13103	Q13103	Secreted phosphoprotein 24	SPP2	191
29.1403884887695	28.897497177124	29.5674133300781	29.0037269592285	28.5274219512939	28.3106002807617	28.9139919281006	29.6791400909424	29.0778827667236	0	0						29	29	29	39.4	39.4	39.4	103.36	0	3.1306	17332000000	46	374	0.972225404421827	0.417344537815126	-0.587849934895832	-0.458084597325962	Q14624;CON__Q3T052	Q14624	Inter-alpha-trypsin inhibitor heavy chain H4;70 kDa inter-alpha-trypsin inhibitor heavy chain H4;35 kDa inter-alpha-trypsin inhibitor heavy chain H4	ITIH4	192
24.3571624755859	24.8798885345459	22.7368602752686	22.9275951385498	23.1205387115479	22.4518642425537	22.622522354126	22.5891399383545	23.8586120605469	0	0						12	12	12	31.6	31.6	31.6	64.135	0	1.2909	612430000	25	109	0.792075710673337	0.156170212765957	-1.15797106424967	-0.691315571219667	Q5T749	Q5T749	Keratinocyte proline-rich protein	KPRP	193
19.8780174255371	20.2699394226074	20.2947750091553	20.6067276000977	20.267728805542	19.3376617431641	19.7969627380371	20.5301036834717	19.5242805480957	0	0						1	1	1	28.8	28.8	28.8	11.626	0.0049505	0.1018	4350200	2	9	NaN	1	0	NaN	Q5T7P3;Q5T751	Q5T7P3;Q5T751	Late cornified envelope protein 1B;Late cornified envelope protein 1C	LCE1B;LCE1C	194
21.5257835388184	20.9331550598145	20.558801651001	20.1355838775635	21.5095405578613	20.7933654785156	21.6166114807129	21.4970684051514	19.8843784332275	0	0						2	2	2	15.3	15.3	15.3	60.54	0	0.21496	43900000	32	26	0.147702178610853	0.823555555555556	-0.193083445231121	-0.129893999028786	Q6UWP8	Q6UWP8	Suprabasin	SBSN	195
22.6862850189209	22.0715618133545	22.9291496276855	22.4131507873535	22.3429946899414	21.9153919219971	22.4899101257324	23.0198631286621	22.4062118530273	0	0						2	2	2	4.2	4.2	4.2	59.582	0	0.2176	112420000	24	18	0.493909764038648	0.656929577464789	-0.338486353556316	-0.260599976252146	Q6UX71	Q6UX71	Plexin domain-containing protein 2	PLXDC2	196
21.8448944091797	19.9037132263184	19.0610675811768	20.6135025024414	20.4445533752441	20.7479209899902	19.5642719268799	21.8744735717773	20.7309494018555	0	0						1	1	1	1	1	1	217.9	0.0052356	0.10645	72295000	108	11	NaN	1	0	NaN	Q6ZMW3	Q6ZMW3	Echinoderm microtubule-associated protein-like 6	EML6	197
26.5736923217773	26.6528053283691	26.9871768951416	27.7243595123291	27.1447219848633	24.3709259033203	27.4500255584717	27.7366676330566	27.4641189575195	0	0						2	2	2	1.6	1.6	1.6	122.33	0	0.21372	3269700000	43	23	0.112880540739916	0.807812080536913	-0.324555714925129	-0.158897140870174	Q6ZN30	Q6ZN30	Zinc finger protein basonuclin-2	BNC2	198
18.5290050506592	20.9466075897217	20.7900733947754	21.2672805786133	20.6816635131836	19.7777690887451	20.1605358123779	21.5454711914063	21.0405864715576	0	0						2	2	2	0.5	0.5	0.5	333.18	0	0.21732	1107400000	145	9	NaN	1	0	NaN	Q6ZQQ6	Q6ZQQ6	WD repeat-containing protein 87	WDR87	199
21.7632942199707	21.0457248687744	20.092887878418	17.5553302764893	18.578483581543	20.6900463104248	19.7225532531738	20.8466396331787	21.5962696075439	0	0						1	1	1	2.1	2.1	2.1	151.64	0.0057803	0.10952	179900000	60	14	NaN	1	0	NaN	Q6ZSZ5	Q6ZSZ5	Rho guanine nucleotide exchange factor 18	ARHGEF18	200
29.9735012054443	18.5880451202393	29.6271266937256	29.2021217346191	29.3679256439209	28.9831047058105	29.023717880249	29.8306541442871	29.4338035583496	0	0						3	3	3	0.2	0.2	0.2	3816	0	0.23716	7729000000	1856	23	0.345896953200297	0.177979797979798	3.12149302164714	0.658484379487593	Q8WZ42	Q8WZ42	Titin	TTN	201
21.5829753875732	22.4960193634033	22.7809467315674	19.0084018707275	19.577823638916	19.2239265441895	19.1627788543701	17.7545356750488	18.829475402832	0	0				+	SLO_GFP	5	5	5	17.5	17.5	17.5	46.276	0	0.5067	49950000	20	28	2.7907239847479	0	-3.01659647623698	-2.15837308931081	Q96P63	Q96P63	Serpin B12	SERPINB12	202
21.8086013793945	21.4416351318359	19.0454177856445	21.0663948059082	18.5149230957031	19.8220062255859	19.7942028045654	21.4503898620605	20.4241275787354	0	0						3	3	3	33.6	33.6	33.6	15.892	0	0.31612	90532000	9	11	NaN	1	0	NaN	Q9NZT1	Q9NZT1	Calmodulin-like protein 5	CALML5	203
24.7947635650635	23.2677097320557	24.6405277252197	26.7441959381104	26.54514503479	27.3803043365479	27.6251258850098	27.8749046325684	27.646089553833	0	0				+	SLO_GFP	3	1	1	38.5	19.8	19.8	10.429	0.0060976	0.10993	2745600000	5	25	2.08088232177143	0	2.65554809570313	1.71678804888854	S4R460	S4R460		IGHV3OR16-9	208
37.9049415588379	37.8582801818848	38.9639282226563	30.5502300262451	29.7553176879883	29.4130458831787	29.2261657714844	29.0828647613525	29.1775493621826	0	0				+	SLO_GFP	38	37	37	96.3	96.3	96.3	30.837	0	3.6929	1,0303E+13	11	872	4.14175816666968	0	-8.33618545532227	-5.58068725110012	Tagged_GFP;CON__Q9U6Y5	Tagged_GFP			209
33.4698791503906	32.7030563354492	33.8058776855469	34.9027061462402	34.5572776794434	34.7224769592285	29.0855007171631	29.0810356140137	28.0633735656738	0	0						61	61	60	91.4	91.4	91.4	64.005	0	6.2956	6,0818E+11	30	619	1.83032761987232	0.0348852459016393	1.40121587117513	1.04470303255203	Tagged_SLO	Tagged_SLO			210
29.6862716674805	29.6843013763428	30.5437927246094	28.1330070495605	27.696174621582	28.0847148895264	35.7612915039063	36.1532325744629	35.9488105773926	0	0				+	SLO_GFP	115	115	115	95.2	95.2	95.2	113.69	0	12.257	7,4972E+12	57	1569	2.48715337695422	0.00253061224489796	-2.00015640258789	-1.51777482893004	Tagged_SCPA	Tagged_SCPA			211

## Sheet: Fig.1 Vplot DIA100% SLO-SCPA
LFQ intensity GFP_1	LFQ intensity GFP_2	LFQ intensity GFP_3	LFQ intensity SLO_1	LFQ intensity SLO_2	LFQ intensity SLO_3	LFQ intensity SCPA_1	LFQ intensity SCPA_2	LFQ intensity SCPA_3	Library indices	Majority library index	Only identified by site	Reverse	Potential contaminant	Student's T-test Significant SLO_SCPA	Student's T-test significant	Peptides	Razor + unique peptides	Unique peptides	Sequence coverage [%]	Unique + razor sequence coverage [%]	Unique sequence coverage [%]	Mol. weight [kDa]	Q-value	Score	Intensity	iBAQ peptides	MS/MS count	-Log Student's T-test p-value SLO_SCPA	Student's T-test q-value SLO_SCPA	Student's T-test Difference SLO_SCPA	Student's T-test Test statistic SLO_SCPA	Protein IDs	Majority protein IDs	Protein names	Gene names	id
20.7952404022217	19.6128692626953	19.5008201599121	20.0377635955811	21.2518424987793	18.8676738739014	20.0445137023926	20.0397396087646	20.5921325683594	0	0						3	1	1	33	9.6	9.6	12.332	0.0059172	0.10972	78718000	6	6	NaN	1	0	NaN	A0A075B6K5;A0A075B6K2	A0A075B6K5		IGLV3-9	0
19.8136768341064	18.9786529541016	19.7655868530273	28.5954475402832	28.2651710510254	28.0299167633057	19.6676979064941	27.1385822296143	26.8400211334229	0	0						2	2	2	16.7	16.7	16.7	12.957	0	0.22023	1986300000	5	13	0.698020293247918	0.0409333333333333	3.748078028361	1.08716895138027	A0A075B6P5;A0A087WW87;P01615;P01614;A2NJV5;A0A0A0MRZ7;A0A075B6S6;A0A075B6S2;P06310	A0A075B6P5;A0A087WW87;P01615;P01614;A2NJV5;A0A0A0MRZ7;A0A075B6S6;A0A075B6S2;P06310	Ig kappa chain V-II region FR;Ig kappa chain V-II region Cum;Ig kappa chain V-II region RPMI 6410	IGKV2D-28;IGKV2-40;IGKV A18;IGKV2D-26;IGKV2D-30;IGKV2D-29	1
20.7849063873291	19.353723526001	20.8994998931885	23.136287689209	23.8791408538818	24.3372211456299	25.5549964904785	25.7883548736572	25.4204692840576	0	0						2	2	2	29.1	29.1	29.1	12.711	0.0064516	0.12778	349980000	5	16	2.10312237611904	0.0196521739130435	-1.80372365315755	-1.32039826124468	A0A075B6S5	A0A075B6S5		IGKV1-27	2
20.2908935546875	21.3878040313721	19.8127193450928	18.6657619476318	19.5765323638916	19.8185787200928	21.5980319976807	19.7424564361572	19.192211151123	0	0						2	1	1	18.8	9.4	9.4	12.874	0.005814	0.10957	1156200000	7	17	NaN	1	0	NaN	A0A075B7B8	A0A075B7B8		IGHV3OR16-12	3
20.8371448516846	19.6130638122559	20.1625671386719	23.6216506958008	23.149621963501	23.2391872406006	20.600643157959	19.9641532897949	20.2200565338135	0	0				+	SLO_SCPA	1	1	1	10.3	10.3	10.3	13.012	0.005848	0.1097	309810000	6	11	3.7070684946908	0	3.07520230611165	2.49039683981213	A0A075B7D0	A0A075B7D0		IGHV1OR15-1	4
20.6603603363037	20.3577709197998	19.9941234588623	20.3829097747803	21.4889907836914	19.648157119751	20.1274433135986	20.304126739502	19.5934238433838	0	0						1	1	1	9.2	9.2	9.2	13.08	0.0055866	0.10897	596630000	7	10	NaN	1	0	NaN	A0A075B7D8	A0A075B7D8		IGHV3OR15-7	5
20.3630752563477	23.4268798828125	24.1888809204102	27.9870128631592	27.4622478485107	27.4462432861328	27.6397552490234	27.8045825958252	27.5365295410156	0	0						3	3	3	32.2	32.2	32.2	12.625	0	0.30797	2183200000	4	21	0.0503614668605773	0.982304635761589	-0.0284544626871721	-0.0238303675021995	A0A0A0MRZ8;P04433	A0A0A0MRZ8;P04433	Ig kappa chain V-III region VG	IGKV3D-11	6
21.5249214172363	20.5313625335693	21.3691692352295	23.3203086853027	22.9850273132324	23.4949703216553	21.7979221343994	22.5623226165771	20.1295528411865	0	0						3	2	2	22.7	16.8	16.8	13.056	0	0.21714	107650000	7	18	1.13467487257537	0.0425806451612903	1.77016957600911	1.02104878523222	A0A0A0MS15	A0A0A0MS15		IGHV3-49	7
21.0485668182373	20.2458953857422	19.0286178588867	20.4326515197754	18.7441864013672	21.0768604278564	18.8925094604492	19.8253383636475	19.3602905273438	0	0						1	1	1	10.5	10.5	10.5	12.34	0.0058824	0.10971	81335000	4	6	NaN	1	0	NaN	A0A0A0MT36;A0A0C4DH26	A0A0A0MT36;A0A0C4DH26		IGKV6D-21;IGKV6D-41	8
20.6781444549561	21.6619625091553	20.7383480072021	18.9914627075195	19.760196685791	19.7156925201416	20.8306617736816	19.0200805664063	18.4414978027344	0	0						4	1	1	30.8	6	6	12.839	0.005988	0.10982	496590000	7	14	NaN	1	0	NaN	A0A0B4J1X5;A0A0C4DH42;P01767;A0A075B7E8;A0A0J9YVY3	A0A0B4J1X5;A0A0C4DH42;P01767;A0A075B7E8	Ig heavy chain V-III region BUT	IGHV3-74;IGHV3-66;IGHV3OR16-13	9
19.3543968200684	18.8995971679688	20.7966709136963	19.8851432800293	18.6693687438965	20.2614326477051	18.349178314209	20.3481063842773	21.2591571807861	0	0						3	1	1	24.6	9.3	9.3	13.077	0.0051546	0.10625	98873000	6	6	NaN	1	0	NaN	A0A0B4J1X8	A0A0B4J1X8		IGHV3-43	10
18.6815032958984	18.5350189208984	19.8278217315674	20.2936782836914	19.5746688842773	19.8591651916504	20.222146987915	19.7177753448486	18.8603324890137	0	0						1	1	1	8.1	8.1	8.1	13.024	0.00625	0.1102	664360000	5	15	NaN	1	0	NaN	A0A0B4J1Y8	A0A0B4J1Y8		IGLV9-49	11
23.2792339324951	19.5888957977295	19.922700881958	25.5273113250732	24.9888458251953	25.2568836212158	25.4358386993408	25.7385120391846	25.5891799926758	0	0						4	3	3	30.3	24.4	24.4	13.203	0	0.32894	915480000	5	41	0.860935256232047	0.604618556701031	-0.330163319905601	-0.280199059207192	A0A0B4J1Y9;S4R3C0;A0A075B7F1;A0A075B6Q5	A0A0B4J1Y9		IGHV3-72	12
21.5384368896484	21.6179389953613	19.9526481628418	21.3812808990479	21.0814876556396	18.2107448577881	18.9168262481689	19.1538181304932	19.8674049377441	0	0						1	1	1	10.5	10.5	10.5	12.43	0.0056818	0.10932	61855000	4	7	NaN	1	0	NaN	A0A0C4DH24	A0A0C4DH24		IGKV6-21	13
19.8129329681396	19.6430492401123	20.1227169036865	18.8137741088867	20.3423194885254	21.8086242675781	20.8624782562256	20.818775177002	20.667049407959	0	0						3	1	1	27.6	7.8	7.8	12.515	0.0059524	0.10976	756240000	5	9	NaN	1	0	NaN	A0A0C4DH25	A0A0C4DH25		IGKV3D-20	14
20.6177253723145	19.8038883209229	20.1958599090576	27.4314136505127	27.0617790222168	26.3345470428467	27.6805667877197	27.8075332641602	18.7820243835449	0	0						2	2	1	22.2	22.2	12.8	13.008	0	0.21989	1890900000	5	27	0.294777692764491	0.296344827586207	2.18587176005046	0.545800635658674	A0A0C4DH29;P0DP01;A0A0B4J2H0;P01743	A0A0C4DH29;P0DP01;A0A0B4J2H0;P01743	Ig heavy chain V-I region HG3	IGHV1-3;IGHV1-69-2	15
19.0052528381348	20.8313446044922	19.7710418701172	20.7600326538086	19.7233810424805	18.9164600372314	20.5398826599121	19.5282535552979	19.5738677978516	0	0						1	1	1	9.4	9.4	9.4	12.82	0.0063694	0.11031	1312100000	4	9	NaN	1	0	NaN	A0A0C4DH31;P23083	A0A0C4DH31;P23083	Ig heavy chain V-I region V35	IGHV1-18	16
22.2717895507813	21.6860294342041	20.2399139404297	24.5827922821045	24.0836715698242	24.3459739685059	23.9435119628906	23.6774520874023	23.9917888641357	0	0						2	2	2	21.4	21.4	21.4	13.124	0	0.218	250800000	6	24	1.25739269005217	0.417569620253165	0.466561635335289	0.39735983180264	A0A0C4DH34	A0A0C4DH34		IGHV4-28	17
19.9753074645996	19.944486618042	20.3324432373047	20.3324966430664	19.2807788848877	19.7984886169434	20.0937461853027	20.170482635498	18.744571685791	0	0						1	1	1	9.4	9.4	9.4	12.81	0.0052083	0.10639	173460000	7	14	NaN	1	0	NaN	A0A0C4DH35	A0A0C4DH35		IGHV3-35	18
19.1867160797119	20.078218460083	19.7360534667969	22.7959041595459	22.3892154693604	22.5574226379395	22.1282386779785	22.1955337524414	22.0749626159668	0	0						3	2	2	25	19	19	12.758	0	0.22013	65503000	6	12	1.65857660141703	0.421333333333333	0.447935740152996	0.398862571483756	A0A0C4DH36	A0A0C4DH36		IGHV3-38	19
21.0324401855469	25.2906322479248	19.3945560455322	25.1562271118164	24.9600048065186	25.4397125244141	25.5277576446533	25.9002590179443	25.7228622436523	0	0						4	4	2	47	47	26.5	12.674	0	0.43653	1331500000	5	41	1.40775786562985	0.365295774647887	-0.531644821166992	-0.452096445012508	A0A0C4DH38	A0A0C4DH38		IGHV5-51	20
24.6168365478516	24.0896625518799	24.6457042694092	27.5454692840576	27.2053642272949	27.1213932037354	25.5401420593262	25.6165828704834	25.4044132232666	0	0				+	SLO_SCPA	2	2	2	21.4	21.4	21.4	13.016	0	0.21878	2573100000	6	42	3.60276647474647	0.00675	1.77036285400391	1.54788662179781	P0DP08;P0DP06;A0A0C4DH41;P01825;P06331;P01824;A0A0J9YWU9;P0DP07	P0DP08;P0DP06;A0A0C4DH41;P01825;P06331;P01824;A0A0J9YWU9;P0DP07	Ig heavy chain V-II region NEWM;Ig heavy chain V-II region ARH-77;Ig heavy chain V-II region WAH	IGHV4-61	21
19.9376754760742	20.8604927062988	20.7292652130127	26.7640781402588	26.2994804382324	26.4262084960938	26.1791534423828	26.3150653839111	26.1235065460205	0	0						2	2	2	13.7	13.7	13.7	12.748	0	0.22015	1041900000	5	14	0.904996465740525	0.645686274509804	0.2906805674235	0.252792982074113	A0A0G2JRQ6	A0A0G2JRQ6			22
20.5475616455078	21.7031192779541	20.7548370361328	19.671838760376	23.4709758758545	24.0396747589111	23.4441738128662	23.5559043884277	23.4444274902344	0	0						2	1	1	15.4	9.4	9.4	12.822	0.0060241	0.10984	172230000	6	12	0.325810556672477	0.358628571428571	-1.08733876546224	-0.458496494884425	A0A0J9YX35	A0A0J9YX35			23
17.5064792633057	19.8744945526123	19.3115196228027	20.5005645751953	20.0505695343018	20.9214267730713	19.7833938598633	21.9946842193604	19.8275127410889	0	0						3	1	1	26.5	6	6	12.772	0.0054054	0.10861	34235000	5	7	NaN	1	0	NaN	A0A0J9YXX1	A0A0J9YXX1			24
25.2180061340332	26.4691123962402	24.6700115203857	27.3905906677246	26.6441650390625	27.0035667419434	27.3228549957275	27.2750644683838	27.0712223052979	0	0						5	5	3	38.5	38.5	23.1	12.965	0	0.54241	4173300000	7	51	0.386891216621241	0.782940170940171	-0.210273106892902	-0.17110424833438	A0A0J9YY99;P0DP03;P01768;P01764	A0A0J9YY99;P0DP03;P01768;P01764	Ig heavy chain V-III region CAM;Ig heavy chain V-III region 23	IGHV3-23	25
28.8406219482422	27.8758411407471	29.4610958099365	28.1504459381104	29.2227382659912	28.9376697540283	29.538028717041	29.5841274261475	30.3264598846436	0	0						1	1	1	4	4	4	44.055	0.0096618	0.088965	10272000000	22	30	1.19907004334486	0.135454545454545	-1.04592068990071	-0.741794762819295	A8MUH7;Q5T2W1	A8MUH7;Q5T2W1	Putative PDZ domain-containing protein 1P;Na(+)/H(+) exchange regulatory cofactor NHE-RF3	PDZK1P1;PDZK1	26
26.7176418304443	26.001012802124	27.2243499755859	30.5736198425293	30.1668643951416	30.2128028869629	28.4464015960693	29.1843528747559	28.0348033905029	0	0						6	2	2	32.7	12.6	12.6	23.063	0	0.21914	17088000000	13	26	2.09316344576557	0.0188333333333333	1.76257642110189	1.29598278158817	B9A064;P0CG04	B9A064;P0CG04	Immunoglobulin lambda-like polypeptide 5;Ig lambda-1 chain C regions	IGLL5;IGLC1	27
21.2963752746582	19.0687942504883	21.1680240631104	19.2099800109863	20.4148387908936	18.8721618652344	20.2655391693115	20.7201156616211	20.6092433929443	0	0			+			1	1	1	12.4	12.4	12.4	11.756	0.006135	0.11008	43550000	6	7	NaN	1	0	NaN	CON__ENSEMBL:ENSBTAP00000014147	CON__ENSEMBL:ENSBTAP00000014147			28
20.0374279022217	20.9150104522705	19.6480178833008	20.4719696044922	19.4807605743408	19.6936912536621	19.3845844268799	21.3247489929199	20.1608772277832	0	0			+			10	1	1	14.5	1.8	1.8	63.165	0.0057143	0.10947	554900000	32	9	NaN	1	0	NaN	CON__ENSEMBL:ENSBTAP00000038253	CON__ENSEMBL:ENSBTAP00000038253			29
19.0443153381348	20.1380081176758	17.9825248718262	19.9005374908447	20.1562690734863	20.4226188659668	21.7944755554199	19.8339900970459	20.7021007537842	0	0			+			3	2	2	6.3	4.8	4.8	52.809	0	0.21165	9223100	28	12	0.452986134841055	0.435358024691358	-0.617046991984051	-0.388847457692144	CON__Q61726;CON__O43790;CON__Q6NT21;CON__P78385;CON__Q14533;O43790;P78385;Q14533;CON__P78386;P78386;A6NCN2	CON__Q61726;CON__O43790;CON__Q6NT21;CON__P78385;CON__Q14533;O43790;P78385;Q14533;CON__P78386;P78386	Keratin, type II cuticular Hb6;Keratin, type II cuticular Hb3;Keratin, type II cuticular Hb1;Keratin, type II cuticular Hb5	KRT86;KRT83;KRT81;KRT85	30
34.492259979248	33.8872184753418	34.3915138244629	33.7051200866699	33.8950958251953	33.5033226013184	33.4770164489746	33.7792129516602	33.456111907959	0	0			+			10	10	10	45	45	45	24.409	0	1.089	4,5523E+11	11	201	0.352022300654684	0.884126984126984	0.130399068196617	0.11300514001532	CON__P00761	CON__P00761			31
26.5283546447754	28.0527400970459	26.0712623596191	25.7536869049072	25.6644611358643	24.8441219329834	25.0801372528076	25.0147399902344	26.2873077392578	0	0			+			27	16	10	60.8	42.4	32.2	51.621	0	1.7246	2849900000	29	188	0.0265463692790991	0.983919463087248	-0.0399716695149763	-0.0265604699879144	CON__P02533;P02533;CON__Q6IFX2;CON__Q61782	CON__P02533;P02533	Keratin, type I cytoskeletal 14	KRT14	32
25.7153396606445	27.0065670013428	25.8615245819092	24.9061431884766	24.9035720825195	24.2405261993408	22.8723564147949	23.4844379425049	24.9847660064697	0	0			+			35	26	2	52.3	43.6	4.8	60.044	0	2.7487	2096400000	30	178	0.608442235303539	0.297152542372881	0.902893702189125	0.542135263767949	CON__P02538;P02538;CON__O95678;O95678;CON__Q8VED5;CON__P05787;P05787;CON__H-INV:HIT000292931	CON__P02538;P02538	Keratin, type II cytoskeletal 6A	KRT6A	33
19.6292972564697	18.0018997192383	18.6113090515137	18.3788261413574	21.0422420501709	21.0611629486084	18.8702411651611	19.6903457641602	19.4309329986572	0	0			+			1	1	1	9.1	9.1	9.1	23.583	0.0053763	0.10827	2335000	6	2	NaN	1	0	NaN	CON__P02666	CON__P02666			34
29.7310447692871	29.0403537750244	29.6344337463379	29.2251091003418	29.091516494751	29.0542678833008	29.1878242492676	29.3337059020996	29.197582244873	0	0			+			51	51	47	76.7	76.7	71.6	69.366	0	5.5635	1,5135E+11	36	732	0.762299084566804	0.872123076923077	-0.116072972615559	-0.108474286680642	CON__P02768-1;P02768	CON__P02768-1;P02768	Serum albumin	ALB	35
28.8785629272461	29.7133541107178	26.8427810668945	26.9828319549561	27.4392051696777	26.93505859375	27.3567428588867	27.0164833068848	26.9819622039795	0	0			+			18	14	14	35.4	30.3	30.3	69.293	0	1.496	3932300000	40	47	0.00103512567171766	0.999307692307692	0.000635782877605351	0.0005296872694641	CON__P02769	CON__P02769			36
19.7064743041992	24.0572204589844	22.260778427124	19.8634510040283	19.2127208709717	20.6238021850586	19.1568126678467	18.9881439208984	19.3782176971436	0	0			+			35	2	2	52.3	4.8	4.8	59.998	0	0.21837	53584000	30	6	NaN	1	0	NaN	CON__P04259	CON__P04259			37
25.2867965698242	27.1227760314941	25.5758857727051	24.4697341918945	24.3701267242432	23.6157131195068	23.9784088134766	23.6510810852051	24.6595973968506	0	0			+			28	24	17	61.7	56.4	43.3	51.267	0	2.4432	1817600000	29	188	0.0473734580143594	0.961534246575342	0.0554955800374373	0.0396069772690447	CON__P08779;P08779;CON__Q9Z2K1;CON__Q3ZAW8	CON__P08779;P08779	Keratin, type I cytoskeletal 16	KRT16	38
30.8707065582275	30.1594257354736	29.1500110626221	29.2176189422607	29.2779502868652	28.6752586364746	28.6747875213623	29.0126533508301	29.9519920349121	0	0			+			37	37	31	59.2	59.2	53.1	59.51	0	3.882	91616000000	26	542	0.134721486592709	0.877085271317829	-0.156201680501301	-0.109427322680476	CON__P13645;P13645;CON__Q7Z3Y7;Q7Z3Y7;CON__Q148H6;CON__Q7Z3Z0;Q2M2I5;CON__Q7Z3Y8;CON__P05784;Q7Z3Y8;Q7Z3Z0;CON__Q2M2I5;CON__A2A5Y0;CON__O76014;CON__REFSEQ:XP_986630;CON__O76013;CON__O76015;CON__Q7Z3Y9;CON__Q14525;CON__Q92764;CON__Q497I4;CON__Q14532;CON__A2AB72;Q14532;Q92764;Q7Z3Y9;O76013;Q14525;O76015;O76014	CON__P13645;P13645	Keratin, type I cytoskeletal 10	KRT10	39
25.9508247375488	26.8662033081055	24.9726371765137	25.2461204528809	24.8820838928223	24.5535621643066	24.3928356170654	24.5248622894287	25.4943599700928	0	0			+			34	18	18	46.6	28.3	28.3	62.378	0	1.9006	2602300000	31	197	0.0791004653638224	0.919885714285714	0.0899028778076172	0.0641819939986877	CON__P13647;P13647	CON__P13647;P13647	Keratin, type II cytoskeletal 5	KRT5	40
19.8724365234375	19.705774307251	20.0105609893799	19.8133010864258	19.1833934783936	19.6030216217041	18.6371955871582	21.4146842956543	21.0054759979248	0	0			+			1	1	1	0.3	0.3	0.3	435.16	0.0057471	0.10948	28902000	210	8	NaN	1	0	NaN	CON__P20930;P20930	CON__P20930;P20930	Filaggrin	FLG	41
28.2140083312988	31.0913143157959	28.5087337493896	28.0081176757813	27.5030937194824	26.6329784393311	26.9504928588867	26.2866382598877	27.9575939178467	0	0			+			35	34	34	67.6	67.6	67.6	62.129	0	3.6695	62035000000	26	498	0.192502666851933	0.738018018018018	0.316488265991211	0.194133047540357	CON__P35527;P35527	CON__P35527;P35527	Keratin, type I cytoskeletal 9	KRT9	42
31.0696487426758	30.5679206848145	29.7682037353516	30.119909286499	29.9611320495605	28.9949359893799	29.2507209777832	29.5249214172363	30.2600193023682	0	0			+			48	48	39	83.7	83.7	74.5	65.432	0	5.2001	53772000000	40	588	0.0095568663665164	0.991220779220779	0.0134385426839216	0.00918564222257777	CON__P35908v2;P35908;CON__P35908;CON__Q9R0H5;P12036;CON__REFSEQ:XP_932229	CON__P35908v2;P35908;CON__P35908	Keratin, type II cytoskeletal 2 epidermal	KRT2	43
19.8380374908447	19.5545711517334	18.7260437011719	19.7175178527832	20.699068069458	19.1410827636719	19.8004398345947	20.2714233398438	19.2121467590332	0	0			+			19	1	0	23.1	1.8	0	59.334	0.0049751	0.10262	3874500	29	6	NaN	1	0	NaN	CON__P50446;CON__Q8BGZ7	CON__P50446;CON__Q8BGZ7			44
22.5863475799561	24.0811538696289	23.0431671142578	20.0116806030273	21.6765480041504	20.209077835083	21.8833045959473	19.4865989685059	19.3006381988525	0	0			+			21	10	10	45.6	28.2	28.2	48.105	0	1.0114	153530000	29	61	0.155569042404502	0.734878504672897	0.408921559651695	0.206154972272446	CON__Q04695;Q04695;CON__Q9C075;CON__Q99PS0;Q9C075	CON__Q04695;Q04695	Keratin, type I cytoskeletal 17	KRT17	45
20.3613567352295	18.4620532989502	20.8485984802246	20.9628410339355	18.7865200042725	18.2900657653809	17.6317501068115	19.5856113433838	20.4441089630127	0	0			+			1	1	1	6	6	6	24.536	0.0061728	0.1101	142460000	9	8	NaN	1	0	NaN	CON__Q1RMN8	CON__Q1RMN8			46
19.9775981903076	20.318395614624	20.701301574707	19.1084480285645	21.3141174316406	18.5825328826904	21.9990539550781	20.1005420684814	19.7576599121094	0	0			+			1	1	1	1.1	1.1	1.1	93.089	0.0056497	0.10916	197370000	53	6	NaN	1	0	NaN	CON__Q29RQ1	CON__Q29RQ1			47
20.1342258453369	20.0254287719727	18.8736877441406	18.7346420288086	19.4877967834473	19.5735855102539	19.4454250335693	21.110034942627	21.4619827270508	0	0			+			4	1	1	5.3	2.3	2.3	57.865	0.0060606	0.1099	588020000	30	11	NaN	1	0	NaN	CON__Q7RTS7;CON__Q32MB2;Q7RTS7;Q86Y46;CON__Q3SY84;Q3SY84	CON__Q7RTS7;CON__Q32MB2;Q7RTS7;Q86Y46;CON__Q3SY84;Q3SY84	Keratin, type II cytoskeletal 74;Keratin, type II cytoskeletal 73;Keratin, type II cytoskeletal 71	KRT74;KRT73;KRT71	48
22.4687652587891	21.9261112213135	22.631010055542	22.4668254852295	22.1946029663086	22.0204563140869	22.5270957946777	21.4611396789551	22.3985080718994	0	0			+			3	2	2	6.3	3.2	3.2	43.017	0	0.21891	74443000	21	17	0.0978522296736027	0.923382352941176	0.09838040669759	0.0723289574600926	CON__Q32PJ2	CON__Q32PJ2			49
23.2776737213135	22.6818313598633	19.5359191894531	22.7500915527344	22.4108257293701	22.4958972930908	22.658878326416	22.7200870513916	22.5601558685303	0	0			+			2	2	2	2.8	2.8	2.8	85.686	0	0.21696	131730000	34	17	0.348431228823475	0.90409022556391	-0.0941022237141915	-0.0846199280759652	CON__Q3SX14;P06396	CON__Q3SX14;P06396	Gelsolin	GSN	50
28.0035667419434	28.4340419769287	26.612174987793	27.2746200561523	26.9445838928223	26.5551128387451	26.6530780792236	26.633394241333	27.2170639038086	0	0			+			10	10	10	8.6	8.6	8.6	248.07	0	1.0776	2668700000	74	88	0.116107495177575	0.915652173913044	0.0902601877848319	0.0703733108600423	CON__Q5D862;Q5D862	CON__Q5D862;Q5D862	Filaggrin-2	FLG2	51
22.439920425415	23.2190990447998	21.3813667297363	21.1093597412109	21.0291786193848	20.6176433563232	20.5896663665771	20.549524307251	20.9402713775635	0	0			+			7	5	5	13.4	10.6	10.6	56.964	0	0.50172	90727000	29	39	0.501821136154002	0.730280701754386	0.225573221842446	0.188532606517816	CON__Q7RTT2;CON__Q8N1N4-2;Q8N1N4	CON__Q7RTT2;CON__Q8N1N4-2;Q8N1N4	Keratin, type II cytoskeletal 78	KRT78	52
25.7768821716309	25.9434223175049	25.3201370239258	24.686990737915	24.4811153411865	24.1988048553467	24.0897445678711	24.5051250457764	24.939525604248	0	0			+			11	7	7	16.8	11.8	11.8	61.802	0	0.67719	436020000	31	52	0.0688767873690277	0.953351724137931	-0.0558280944824219	-0.0435064605268544	CON__Q7Z794;Q7Z794	CON__Q7Z794;Q7Z794	Keratin, type II cytoskeletal 1b	KRT77	53
24.0284214019775	27.0352764129639	24.3403491973877	24.7447853088379	24.2103710174561	23.6952991485596	23.656982421875	22.9768371582031	23.7161769866943	0	0			+			11	11	11	14.2	14.2	14.2	282.39	0	1.2039	1084800000	85	180	0.931565195775702	0.285614035087719	0.766819636027019	0.553747130196529	CON__Q86YZ3;Q86YZ3	CON__Q86YZ3;Q86YZ3	Hornerin	HRNR	54
28.7272834777832	27.7984771728516	28.7931823730469	28.8203430175781	29.0465602874756	30.1943683624268	28.5934543609619	28.1166915893555	27.9813079833984	0	0			+			4	4	4	43.1	43.1	43.1	16.622	0	0.44139	17684000000	6	74	1.13825036216916	0.1259	1.12327257792155	0.767212187083892	CON__Streptavidin	CON__Streptavidin			55
20.2053928375244	19.9162254333496	20.4954891204834	20.7088069915771	17.8428802490234	21.3237895965576	19.8613700866699	19.9266147613525	20.6612758636475	0	0						2	1	1	4.4	2.7	2.7	44.501	0.0097561	0.09678	283360000	18	5	NaN	1	0	NaN	O14556	O14556	Glyceraldehyde-3-phosphate dehydrogenase, testis-specific	GAPDHS	56
19.2566013336182	18.6521053314209	19.5904121398926	22.8271045684814	22.4537506103516	22.5592918395996	21.9982089996338	22.2229061126709	22.2457427978516	0	0						3	3	3	6.3	6.3	6.3	43.974	0	0.27808	77239000	21	16	1.54724881311675	0.421142857142857	0.457763036092121	0.40284387015994	O14791	O14791	Apolipoprotein L1	APOL1	57
24.8978137969971	24.252197265625	24.9280033111572	24.832483291626	24.3855476379395	24.3014545440674	24.6887512207031	24.7698135375977	24.5455722808838	0	0						8	8	8	39.5	39.5	39.5	38.087	0	0.8653	1175300000	19	76	0.383129970860502	0.839349593495935	-0.161550521850586	-0.137215088455765	O43866	O43866	CD5 antigen-like	CD5L	58
19.6764907836914	20.1645469665527	18.6360263824463	19.5442848205566	20.6457691192627	20.1815853118896	19.1287269592285	19.2268829345703	19.7031517028809	0	0						1	1	1	0.9	0.9	0.9	167.71	0.0055249	0.10884	221180000	69	3	NaN	1	0	NaN	O75094	O75094	Slit homolog 3 protein	SLIT3	59
19.6231555938721	19.968677520752	19.3911724090576	18.8664112091064	21.2079734802246	20.3443489074707	17.9968662261963	20.3840923309326	19.5404396057129	0	0						1	1	1	1.1	1.1	1.1	118.58	0.0054945	0.10883	49617000	53	4	NaN	1	0	NaN	O75110	O75110	Probable phospholipid-transporting ATPase IIA	ATP9A	60
22.7189598083496	22.0560283660889	22.4973602294922	21.770601272583	22.0119190216064	22.0891952514648	22.2875709533691	22.8398246765137	22.5456657409668	0	0						4	4	4	5.1	5.1	5.1	122.2	0	0.43598	101340000	47	32	1.4932676169731	0.348133333333333	-0.600448608398438	-0.506209941156903	P00450	P00450	Ceruloplasmin	CP	61
21.7145214080811	21.3252048492432	21.7448062896729	21.1721267700195	20.8566570281982	20.9002857208252	21.3513774871826	21.5066394805908	21.2072906494141	0	0						3	3	3	6.9	6.9	6.9	70.036	0	0.29726	46949000	33	33	1.34971006491125	0.540988235294118	-0.378746032714844	-0.334820598447663	P00734	P00734	Prothrombin;Activation peptide fragment 1;Activation peptide fragment 2;Thrombin light chain;Thrombin heavy chain	F2	62
26.1036167144775	25.1616172790527	24.6786880493164	26.3705940246582	26.4480724334717	26.5438480377197	25.7788391113281	25.513822555542	24.3407554626465	0	0						26	26	26	51.6	51.6	51.6	80.118	0	2.8102	4422400000	37	193	1.30936702966567	0.0831111111111111	1.24303245544434	0.860410491578228	P00736;Q9NZP8	P00736	Complement C1r subcomponent;Complement C1r subcomponent heavy chain;Complement C1r subcomponent light chain	C1R	63
25.7975616455078	24.8676414489746	25.4113807678223	24.9100379943848	24.6473522186279	24.7939205169678	24.6571464538574	25.0112018585205	24.7723846435547	0	0						16	16	8	39.2	39.2	23.2	45.205	0	1.7287	1703100000	22	158	0.0816392908778777	0.97736	-0.029807408650715	-0.026401098072896	P00738	P00738	Haptoglobin;Haptoglobin alpha chain;Haptoglobin beta chain	HP	64
24.0668563842773	23.0930366516113	24.3295764923096	24.8415813446045	24.4187335968018	24.1755428314209	24.1029357910156	23.7049312591553	23.7825679779053	0	0						11	3	3	31	12.4	12.4	39.029	0	0.29933	288040000	20	31	1.25764103969342	0.349704918032787	0.615140914916992	0.500290598114911	P00739	P00739	Haptoglobin-related protein	HPR	65
18.5745792388916	19.0950355529785	19.4263515472412	20.0631370544434	20.1186676025391	21.631721496582	20.1439189910889	18.7883758544922	21.2454986572266	0	0						1	1	1	2.2	2.2	2.2	51.778	0.0051282	0.10576	8216000	20	8	NaN	1	0	NaN	P00740	P00740	Coagulation factor IX;Coagulation factor IXa light chain;Coagulation factor IXa heavy chain	F9	66
23.662317276001	22.93922996521	23.683032989502	25.3828449249268	25.0433101654053	25.2853145599365	22.7743663787842	23.1586322784424	22.9361591339111	0	0				+	SLO_SCPA	22	22	22	42.1	42.1	42.1	90.568	0	2.2989	1962300000	42	187	3.95865742939165	0.0154285714285714	2.28077061971029	1.98273861925615	P00747;CON__P06868;Q02325	P00747	Plasminogen;Plasmin heavy chain A;Activation peptide;Angiostatin;Plasmin heavy chain A, short form;Plasmin light chain B	PLG	67
22.5346183776855	21.9229583740234	22.4917697906494	20.9981746673584	21.3950862884521	21.355899810791	21.2799701690674	21.7254219055176	21.5265464782715	0	0						2	2	2	4.6	4.6	4.6	85.532	0	0.21821	73236000	36	18	0.654393040288011	0.712761904761905	-0.260925928751625	-0.221048004993488	P00751	P00751	Complement factor B;Complement factor B Ba fragment;Complement factor B Bb fragment	CFB	68
26.1860485076904	25.4738273620605	26.2986602783203	26.6499309539795	26.2971038818359	26.3806838989258	26.2733402252197	26.6664142608643	26.4578723907471	0	0						21	21	21	53.8	53.8	53.8	46.736	0	2.272	7143900000	22	238	0.0514754015893365	0.982131578947368	-0.0233027140299491	-0.0201643771697972	P01009	P01009	Alpha-1-antitrypsin;Short peptide from AAT	SERPINA1	69
22.8705883026123	22.0564250946045	22.9026985168457	19.0383968353271	19.3034954071045	18.6732807159424	20.495532989502	19.694896697998	19.2220878601074	0	0						2	2	2	5	5	5	47.65	0	0.20445	32592000	20	14	0.900090364155278	0.300754716981132	-0.799114863077801	-0.565095047884164	P01011	P01011	Alpha-1-antichymotrypsin;Alpha-1-antichymotrypsin His-Pro-less	SERPINA3	70
27.3155326843262	26.4939785003662	27.0977821350098	26.6392040252686	26.3637256622314	26.3417568206787	26.1667976379395	26.8344860076904	26.5570583343506	0	0						57	57	57	53	53	53	163.29	0	5.6826	20390000000	72	678	0.120230684711565	0.926112676056338	-0.0712184906005859	-0.0585671248818076	P01023;P20742;CON__ENSEMBL:ENSBTAP00000024146	P01023	Alpha-2-macroglobulin	A2M	71
26.5253105163574	26.0000247955322	26.7235126495361	29.7292957305908	29.6040115356445	29.6359558105469	29.86279296875	29.4298801422119	28.7392139434814	0	0						114	114	114	75.1	75.1	75.1	187.15	0	12.204	2,0158E+11	97	1503	0.401793234839422	0.678461538461538	0.312458674112953	0.235049092697682	P01024;CON__Q2UVX4	P01024	Complement C3;Complement C3 beta chain;C3-beta-c;Complement C3 alpha chain;C3a anaphylatoxin;Acylation stimulating protein;Complement C3b alpha chain;Complement C3c alpha chain fragment 1;Complement C3dg fragment;Complement C3g fragment;Complement C3d fragment;Complement C3f fragment;Complement C3c alpha chain fragment 2	C3	72
25.5886936187744	25.2318019866943	26.4205017089844	25.4309043884277	25.1494197845459	25.198205947876	24.1918201446533	24.1639232635498	24.1062145233154	0	0						28	28	28	22.9	22.9	22.9	188.3	0	2.9451	2042500000	84	170	3.58998477011025	0.04125	1.10552406311035	1.01384157101704	P01031;CON__Q1A7A4	P01031	Complement C5;Complement C5 beta chain;Complement C5 alpha chain;C5a anaphylatoxin;Complement C5 alpha chain	C5	73
23.7752513885498	23.2446842193604	24.0982837677002	23.3185176849365	23.0953578948975	23.1440906524658	23.3835048675537	23.8591804504395	23.7271270751953	0	0						10	10	10	19.7	19.7	19.7	71.957	0	0.97335	461750000	35	80	1.39650975965143	0.424	-0.470615386962891	-0.406711381833872	P01042	P01042	Kininogen-1;Kininogen-1 heavy chain;T-kinin;Bradykinin;Lysyl-bradykinin;Kininogen-1 light chain;Low molecular weight growth-promoting factor	KNG1	74
26.0295791625977	25.215934753418	25.7956066131592	26.3641777038574	25.9828109741211	25.7868366241455	25.8483791351318	25.9572849273682	25.6339492797852	0	0						6	6	6	41.5	41.5	41.5	18.098	0	0.63116	1751700000	8	54	0.523584423795459	0.731428571428571	0.231403986612953	0.193756745995281	P01591	P01591	Immunoglobulin J chain	IGJ	75
19.7377624511719	23.5480442047119	18.5054740905762	25.1654186248779	25.4151268005371	25.6427326202393	25.4438591003418	25.6828441619873	25.5802345275879	0	0						1	1	1	13.7	13.7	13.7	12.848	0.0062893	0.11022	949820000	4	22	0.449877429089638	0.836131147540984	-0.161219914754231	-0.139676064946944	P01594;P01593	P01594;P01593	Ig kappa chain V-I region AU;Ig kappa chain V-I region AG		76
19.9846744537354	18.8084583282471	19.6088085174561	20.4082889556885	19.0687046051025	25.2833728790283	25.5977573394775	26.0210666656494	25.7046947479248	0	0				+	SLO_SCPA	2	2	2	29.1	29.1	29.1	12.737	0.0096154	0.076001	732820000	4	12	1.03928515886197	0.006	-4.18771743774414	-1.44774262578068	P04432;P01597;A0A0C4DH73;A0A0C4DH72;P01611	P04432;P01597;A0A0C4DH73;A0A0C4DH72;P01611	Ig kappa chain V-I region Daudi;Ig kappa chain V-I region DEE;Ig kappa chain V-I region Wes	IGKV1-12;IGKV1-6	77
19.5052070617676	19.1798038482666	19.8322849273682	20.6703643798828	21.3358497619629	21.6389141082764	19.8390693664551	20.6577377319336	20.1913299560547	0	0						1	1	1	13.7	13.7	13.7	12.73	0.0054348	0.10866	14968000	4	8	NaN	1	0	NaN	P01601	P01601	Ig kappa chain V-I region HK101		78
20.4464454650879	20.7435836791992	18.9487056732178	18.1699161529541	19.2679481506348	19.5842971801758	19.3922576904297	19.6906700134277	19.9320907592773	0	0						2	2	2	24.8	24.8	24.8	12.781	0.0064935	0.13119	1955300000	4	10	NaN	1	0	NaN	P01602	P01602	Ig kappa chain V-I region HK102	IGKV1-5	79
25.4092140197754	24.8359088897705	25.0717334747314	27.6181392669678	27.9889640808105	28.2424087524414	28.8704433441162	29.2557048797607	28.958423614502	0	0						4	4	2	46.6	46.6	26.7	12.557	0	0.43751	7306500000	5	33	2.12663908941335	0.0762285714285714	-1.07835324605306	-0.88716127117614	P01619	P01619	Ig kappa chain V-III region B6		80
24.7308120727539	23.756031036377	24.607666015625	28.340238571167	27.9731178283691	28.1350631713867	28.4932765960693	28.6647529602051	28.4010887145996	0	0						2	2	2	26.1	26.1	26.1	12.496	0	0.21227	3536600000	3	18	1.319788491956	0.535227272727273	-0.370232899983723	-0.327250507407658	P01624;A0A0C4DH90;A0A075B6H7;A0A0C4DH55	P01624;A0A0C4DH90;A0A075B6H7;A0A0C4DH55	Ig kappa chain V-III region POM	IGKV3OR2-268;IGKV3-7;IGKV3D-7	81
18.8802547454834	18.0868892669678	18.2725982666016	27.6683082580566	28.9698295593262	27.2401809692383	28.2602882385254	28.5928478240967	28.4351558685303	0	0						2	2	2	24.8	24.8	24.8	12.283	0	0.22022	3287800000	5	23	0.372218509034126	0.545829787234043	-0.469991048177086	-0.307407421193275	P01700;P01699	P01700;P01699	Ig lambda chain V-I region HA;Ig lambda chain V-I region VOR		82
24.9048118591309	26.7894248962402	18.7381019592285	26.2120246887207	25.8123035430908	24.9302597045898	25.6486968994141	25.9951801300049	25.6120891571045	0	0						2	2	2	13.7	13.7	13.7	12.249	0	0.22015	1072600000	3	33	0.0898634699538139	0.919036496350365	-0.100459416707356	-0.0718680769668789	P01701	P01701	Ig lambda chain V-I region NEW		83
19.1180419921875	18.7768020629883	19.1149139404297	18.9137115478516	19.4862728118896	18.4710655212402	19.310977935791	20.4428539276123	21.1045417785645	0	0						1	1	1	8	8	8	12.042	0.0062112	0.11013	1608200000	5	18	NaN	1	0	NaN	P01714	P01714	Ig lambda chain V-III region SH		84
25.6970233917236	25.881477355957	20.0419692993164	28.2674503326416	27.7714023590088	28.2837009429932	27.1734085083008	27.1968555450439	26.9344959259033	0	0						3	3	2	26.8	26.8	17	12.011	0	0.32862	2755500000	4	27	2.23157783758748	0.082	1.00593121846517	0.846843853824685	P01717	P01717	Ig lambda chain V-IV region Hil		85
19.7537155151367	18.079309463501	19.7119560241699	27.1172370910645	26.7593879699707	27.2588958740234	25.560079574585	20.0208301544189	19.8842315673828	0	0				+	SLO_SCPA	3	2	2	32.7	23	23	12.165	0	0.22021	849130000	3	11	1.30487628695763	0.009	5.22345987955729	1.81654136735223	P01718	P01718	Ig lambda chain V-IV region Kern		86
20.6205253601074	20.1417903900146	22.0356979370117	24.2213287353516	24.9080238342285	25.0564346313477	24.8760528564453	25.452241897583	25.1217479705811	0	0						2	2	2	35.9	35.9	35.9	12.566	0	0.21978	510740000	5	14	0.61739723728041	0.541932584269663	-0.421418507893879	-0.322519442597695	P01721	P01721	Ig lambda chain V-VI region AR		87
20.0948448181152	18.7185020446777	19.8725967407227	18.4979610443115	21.2376327514648	19.7279930114746	18.7242050170898	20.6844005584717	19.6664924621582	0	0						2	1	1	20.5	11.1	11.1	12.659	0.0053191	0.1072	53695000	6	4	NaN	1	0	NaN	P01742	P01742	Ig heavy chain V-I region EU		88
19.8818950653076	17.640417098999	19.4123382568359	22.3451461791992	18.4366130828857	19.5741157531738	19.1054592132568	19.7409553527832	19.5139446258545	0	0						3	1	1	25	9.5	9.5	12.506	0.0054645	0.10879	62150000	4	14	NaN	1	0	NaN	P01766	P01766	Ig heavy chain V-III region BRO		89
25.5580368041992	24.9389877319336	25.8921966552734	28.0365333557129	27.6533508300781	27.9910755157471	28.1745529174805	28.5149517059326	28.2161846160889	0	0						4	3	1	32.5	26.5	7.7	12.943	0	0.32716	4661200000	5	45	1.18790476866346	0.508481927710843	-0.408243179321289	-0.351461634185256	P01780;A0A0B4J1V1;P01763;P01762;A0A075B7F0;A0A0C4DH32	P01780;A0A0B4J1V1;P01763;P01762;A0A075B7F0;A0A0C4DH32	Ig heavy chain V-III region JON;Ig heavy chain V-III region WEA;Ig heavy chain V-III region TRO	IGHV3-21;IGHV3OR16-10;IGHV3-20	90
18.8150653839111	17.8317108154297	21.06201171875	25.6767253875732	25.1659927368164	25.3925399780273	26.705696105957	26.8563804626465	26.6240787506104	0	0						4	2	2	40.7	25.4	25.4	13.017	0	0.19331	1200400000	6	13	2.897923005708	0.0423448275862069	-1.31696573893229	-1.13271533530325	P0DP04;P01782	P0DP04;P01782	Ig heavy chain V-III region DOB		91
20.0834121704102	19.9645233154297	19.7764415740967	20.5129470825195	20.8570938110352	19.2566242218018	20.566967010498	19.7938251495361	20.9220428466797	0	0						1	1	1	2.1	2.1	2.1	83.283	0.0050761	0.10471	2982400	41	5	NaN	1	0	NaN	P01833	P01833	Polymeric immunoglobulin receptor;Secretory component	PIGR	92
29.2955055236816	28.5258560180664	29.2016544342041	32.9741859436035	32.8058204650879	33.0334968566895	33.0604667663574	33.3139228820801	33.1119918823242	0	0						8	8	8	82.2	82.2	82.2	11.765	0	0.87919	4,4354E+11	5	169	1.02114646612955	0.733592592592593	-0.224292755126953	-0.20332753624144	P01834	P01834	Ig kappa chain C region	IGKC	93
29.211109161377	28.6155452728271	29.3015575408936	33.7133369445801	33.768310546875	33.9722023010254	33.8495941162109	34.1696739196777	34.0191955566406	0	0						22	22	12	70.3	70.3	42.1	36.105	0	2.3298	1,31E+12	15	361	0.735561889069145	0.77251724137931	-0.194871266682945	-0.173768552907324	P01857	P01857	Ig gamma-1 chain C region	IGHG1	94
27.1678695678711	26.5960521697998	27.3477325439453	28.459358215332	28.9648265838623	28.5938091278076	28.3210926055908	28.5997085571289	28.3307819366455	0	0						14	6	5	51.5	29.4	25.2	35.9	0	0.65266	9225000000	13	92	0.654596254040577	0.716301886792453	0.255470275878906	0.217128885494298	P01859	P01859	Ig gamma-2 chain C region	IGHG2	95
28.5702934265137	27.9252986907959	28.6436138153076	30.9654731750488	30.5005702972412	30.6866226196289	31.9268054962158	32.2089157104492	32.0691680908203	0	0						17	9	6	55.2	38.7	30.2	41.287	0	0.98342	86330000000	17	145	2.99082823840921	0.0472307692307692	-1.35074106852214	-1.16670215705161	P01860	P01860	Ig gamma-3 chain C region	IGHG3	96
26.8415813446045	26.563793182373	26.9075889587402	30.5678310394287	30.7865924835205	31.0441379547119	28.5119400024414	28.9742679595947	28.7130603790283	0	0				+	SLO_SCPA	13	6	6	56.3	30.6	30.6	35.94	0	0.65876	23460000000	14	114	3.37420910361344	0.0072	2.06643104553223	1.73359814453274	P01861	P01861	Ig gamma-4 chain C region	IGHG4	97
28.8180274963379	27.9908580780029	28.6936855316162	28.6510601043701	28.2809600830078	28.1598587036133	28.5575695037842	28.6162815093994	28.245267868042	0	0						16	16	16	46.6	46.6	46.6	49.439	0	1.7285	37941000000	24	224	0.227984585573565	0.898515151515151	-0.109079996744793	-0.091871329168549	P01871	P01871	Ig mu chain C region	IGHM	98
27.6399631500244	27.045726776123	27.6142826080322	30.7314968109131	30.6083183288574	30.8390598297119	30.2895603179932	30.5923671722412	30.3718147277832	0	0						12	12	8	51.6	51.6	36	37.654	0	1.308	78193000000	16	174	1.28725202250037	0.603918367346939	0.308377583821613	0.277238100408794	P01876	P01876	Ig alpha-1 chain C region	IGHA1	99
21.5248146057129	19.2856693267822	20.9916572570801	19.2308139801025	21.4764022827148	19.4472026824951	18.7652759552002	21.3888645172119	18.5523548126221	0	0						6	2	2	30.9	14.7	14.7	36.591	0	0.20428	111060000	16	8	NaN	1	0	NaN	P01877	P01877	Ig alpha-2 chain C region	IGHA2	100
22.1461277008057	22.2629299163818	19.0744705200195	21.0041999816895	19.7597980499268	21.7158622741699	21.5698738098145	22.0380840301514	21.2284069061279	0	0						2	2	2	10.2	10.2	10.2	42.352	0	0.21663	54523000	18	15	0.564567818957398	0.355555555555556	-0.785501480102539	-0.485504433049582	P01880	P01880	Ig delta chain C region	IGHD	101
29.6041526794434	29.0297050476074	30.0857543945313	28.7843780517578	28.6747875213623	28.8188190460205	28.4935817718506	28.6541366577148	28.8932209014893	0	0						29	29	29	71.5	71.5	71.5	30.777	0	3.1745	75111000000	18	396	0.252970159713386	0.909064748201439	0.0790150960286446	0.070300595480528	P02647;CON__P15497	P02647	Apolipoprotein A-I;Proapolipoprotein A-I;Truncated apolipoprotein A-I	APOA1	102
26.2472801208496	25.8902263641357	26.7250747680664	28.4253845214844	28.3959922790527	28.236307144165	25.4181213378906	25.4196338653564	25.4605464935303	0	0				+	SLO_SCPA	22	22	22	69.1	69.1	69.1	36.154	0	2.4057	18051000000	22	317	5.96137018003829	0	2.9197940826416	2.75357607524905	P02649;CON__Q03247	P02649	Apolipoprotein E	APOE	103
28.1228256225586	27.7725353240967	28.70823097229	28.0172271728516	27.82790184021	27.4441909790039	27.3905906677246	27.8757820129395	27.8090057373047	0	0						5	5	5	47	47	47	11.175	0	0.54877	6266700000	5	71	0.114091477012173	0.919636363636364	0.0713138580322266	0.0581270710150735	P02652	P02652	Apolipoprotein A-II;Proapolipoprotein A-II;Truncated apolipoprotein A-II	APOA2	104
25.6945552825928	25.2107048034668	26.3472766876221	24.7906932830811	24.9916152954102	24.7883052825928	24.5710315704346	24.8239593505859	24.2555141448975	0	0						3	3	3	26.5	26.5	26.5	9.3318	0	0.32801	1060300000	3	27	0.797438949000408	0.632990099009901	0.306702931722008	0.260426289138663	P02654	P02654	Apolipoprotein C-I;Truncated apolipoprotein C-I	APOC1	105
26.916841506958	26.7141075134277	27.6695938110352	26.279109954834	26.4301071166992	26.2337417602539	26.5183792114258	26.9767284393311	26.5601825714111	0	0						5	5	5	52.5	52.5	52.5	11.284	0	0.5448	2963200000	4	72	1.10420973541037	0.531076923076923	-0.370777130126953	-0.320216305762079	P02655	P02655	Apolipoprotein C-II;Proapolipoprotein C-II	APOC2	106
29.2846488952637	28.9409770965576	29.9373340606689	28.2010231018066	28.361686706543	28.4157066345215	28.5932388305664	28.8469696044922	28.6034641265869	0	0						6	6	6	55.6	55.6	55.6	10.852	0	0.64404	19840000000	7	79	1.55638271554241	0.536977777777778	-0.355085372924805	-0.321332787881669	P02656	P02656	Apolipoprotein C-III	APOC3	107
29.3629417419434	29.1058692932129	29.0648651123047	28.0750026702881	27.7650279998779	27.977819442749	28.5651092529297	28.435791015625	28.4148197174072	0	0						34	34	34	40.6	40.6	40.6	94.972	0	3.7183	58066000000	39	594	2.17901332350574	0.349846153846154	-0.532623291015625	-0.482933638429055	P02671;CON__P02672	P02671	Fibrinogen alpha chain;Fibrinopeptide A;Fibrinogen alpha chain	FGA	108
29.3752365112305	29.0728321075439	28.9862270355225	28.2721309661865	27.928804397583	28.1817722320557	28.6838817596436	28.5482635498047	28.5526676177979	0	0						35	35	35	71.9	71.9	71.9	55.928	0	3.8178	57061000000	28	547	1.8543650028278	0.406432432432432	-0.467368443806965	-0.42030779495557	P02675;CON__P02676	P02675	Fibrinogen beta chain;Fibrinopeptide B;Fibrinogen beta chain	FGB	109
29.6935195922852	29.2685222625732	29.2672710418701	28.5246238708496	28.1574020385742	28.4945735931396	29.0328350067139	28.905668258667	28.8756370544434	0	0						26	26	26	59.2	59.2	59.2	51.511	0	2.7556	44647000000	28	382	1.89508413873036	0.353375	-0.545846939086914	-0.484251531549502	P02679	P02679	Fibrinogen gamma chain	FGG	110
25.9473285675049	24.6608486175537	24.7342796325684	24.8720169067383	23.9560661315918	24.1210765838623	24.6090202331543	24.8614063262939	24.6926403045654	0	0						4	4	4	21	21	21	25.038	0	0.35551	535590000	6	32	0.624547760591446	0.532387096774193	-0.404635747273765	-0.313311940093342	P02741	P02741	C-reactive protein;C-reactive protein(1-205)	CRP	111
19.1596298217773	22.3935432434082	20.3154640197754	27.3855800628662	26.9559326171875	27.0466651916504	25.9490013122559	25.3986530303955	24.7762546539307	0	0						5	5	5	18.4	18.4	18.4	26.016	0	0.54662	1832500000	12	44	2.07337277086845	0.01808	1.75475629170736	1.2873174185312	P02745	P02745	Complement C1q subcomponent subunit A	C1QA	112
19.3379592895508	21.162389755249	21.6116638183594	27.4469528198242	27.19065284729	27.3386669158936	25.3838024139404	24.8592758178711	24.0894203186035	0	0				+	SLO_SCPA	6	6	6	32	32	32	26.721	0	0.64161	2852300000	12	46	2.57588611948956	0.00981818181818182	2.54792467753093	1.8421093133003	P02746	P02746	Complement C1q subcomponent subunit B	C1QB	113
25.9848098754883	20.4825897216797	19.0884246826172	27.803596496582	27.7302665710449	27.3796443939209	26.3036670684814	25.8277683258057	24.9823322296143	0	0				+	SLO_SCPA	5	5	5	22	22	22	25.773	0	0.537	3247600000	13	30	2.04372551445934	0.0054	1.93324661254883	1.3731198932708	P02747	P02747	Complement C1q subcomponent subunit C	C1QC	114
25.0784683227539	24.5492191314697	24.977840423584	25.8514804840088	25.8311557769775	25.6488876342773	24.6662788391113	24.5009384155273	24.3782215118408	0	0						16	16	16	33.5	33.5	33.5	63.173	0	1.6676	2116100000	26	102	3.55432016609558	0.0438571428571429	1.26202837626139	1.1416699843305	P02748;CON__Q3MHN2	P02748	Complement component C9;Complement component C9a;Complement component C9b	C9	115
24.7623310089111	24.2910194396973	24.9354858398438	24.2979602813721	24.3705940246582	24.4527454376221	24.6094722747803	24.8403339385986	24.272274017334	0	0						9	9	9	36.2	36.2	36.2	38.298	0	0.96735	1123000000	17	68	0.513864194581896	0.776305084745763	-0.200260162353516	-0.171032103890572	P02749;CON__P17690	P02749	Beta-2-glycoprotein 1	APOH	116
24.8199214935303	25.3492527008057	23.8785800933838	23.9555339813232	23.5025177001953	23.6224327087402	25.1194953918457	24.0845623016357	23.8612651824951	0	0						25	25	25	14.3	14.3	14.3	272.32	0	2.5761	2469600000	101	227	0.738979879328589	0.349705882352941	-0.66161282857259	-0.469029623602278	P02751	P02751	Fibronectin;Anastellin;Ugl-Y1;Ugl-Y2;Ugl-Y3	FN1	117
19.5590229034424	18.5550003051758	18.6132221221924	19.267557144165	18.5208835601807	18.0825328826904	20.9940357208252	21.099723815918	20.7715320587158	0	0						1	1	1	5.5	5.5	5.5	23.01	0.005102	0.10526	3423000	10	8	NaN	1	0	NaN	P02753	P02753	Retinol-binding protein 4;Plasma retinol-binding protein(1-182);Plasma retinol-binding protein(1-181);Plasma retinol-binding protein(1-179);Plasma retinol-binding protein(1-176)	RBP4	118
23.5135231018066	22.6574630737305	23.5955963134766	24.2572422027588	23.9089393615723	23.8846473693848	23.5935459136963	23.9476184844971	23.4608898162842	0	0						5	5	5	15.9	15.9	15.9	38.999	0	0.54728	445120000	16	63	0.861723108660077	0.585094736842105	0.349591573079426	0.294107977642052	P02760	P02760	Protein AMBP;Alpha-1-microglobulin;Inter-alpha-trypsin inhibitor light chain;Trypstatin	AMBP	119
25.7085151672363	25.0139312744141	25.8053321838379	25.0889759063721	24.9462356567383	24.8604125976563	25.0908756256104	25.5382766723633	25.3550796508789	0	0						8	8	8	28.9	28.9	28.9	39.34	0	0.68126	2265900000	13	113	1.16892223820839	0.533086956521739	-0.362869262695313	-0.316648984317611	P02765;CON__P12763	P02765	Alpha-2-HS-glycoprotein;Alpha-2-HS-glycoprotein chain A;Alpha-2-HS-glycoprotein chain B	AHSG	120
25.412576675415	24.8674049377441	25.7671890258789	24.8971691131592	25.101734161377	25.3845920562744	25.2307395935059	25.7159938812256	25.3863372802734	0	0						9	9	9	69.4	69.4	69.4	15.887	0	0.96732	2162700000	6	104	0.719941241882116	0.62884	-0.316525141398113	-0.263533909703996	P02766	P02766	Transthyretin	TTR	121
19.4404277801514	20.1900234222412	20.4650917053223	20.119234085083	19.5919380187988	19.8079566955566	20.7719783782959	21.5960216522217	19.2243385314941	0	0						2	2	2	5.5	5.5	5.5	52.917	0.0064103	0.11446	3350900	28	9	NaN	1	0	NaN	P02774	P02774	Vitamin D-binding protein	GC	122
19.9579181671143	17.6605415344238	20.156831741333	23.922342300415	24.2321319580078	23.8128414154053	19.4701728820801	22.7821273803711	20.6662197113037	0	0				+	SLO_SCPA	2	2	2	20.8	20.8	20.8	10.845	0	0.21889	82382000	4	12	1.43647429238944	0.00635294117647059	3.01626523335775	1.5261416254689	P02776;P10720	P02776;P10720	Platelet factor 4;Platelet factor 4, short form;Platelet factor 4 variant;Platelet factor 4 variant(4-74);Platelet factor 4 variant(5-74);Platelet factor 4 variant(6-74)	PF4;PF4V1	123
25.7420883178711	24.8041515350342	25.4649143218994	24.943868637085	24.7381496429443	24.9209804534912	25.0776119232178	25.2373561859131	25.1676025390625	0	0						23	23	23	39.4	39.4	39.4	77.063	0	2.4948	3146800000	41	239	1.67053282785426	0.60840404040404	-0.293190638224285	-0.271511836298378	P02787	P02787	Serotransferrin	TF	124
24.4741973876953	23.9392127990723	24.719783782959	23.7412910461426	23.7777614593506	23.5358772277832	23.5701065063477	24.3347682952881	23.7098827362061	0	0						8	8	8	23.6	23.6	23.6	51.676	0	0.8486	720790000	23	65	0.308267618752599	0.821166666666667	-0.186609268188477	-0.149665497074424	P02790	P02790	Hemopexin	HPX	125
20.1478958129883	20.9246273040771	20.2245254516602	22.178243637085	19.9960994720459	21.6729869842529	21.8445148468018	18.5994739532471	19.9376773834229	0	0						1	1	1	54.8	54.8	54.8	7.3044	0.0098039	0.096966	20546000	2	4	NaN	1	0	NaN	P02808	P02808	Statherin	STATH	126
24.6409702301025	23.9038944244385	24.4991130828857	26.7746734619141	26.5726661682129	26.7755527496338	26.1423664093018	25.7615699768066	25.0556488037109	0	0						19	19	19	48.7	48.7	48.7	67.033	0	2.04	6615900000	31	198	1.49936108667103	0.109333333333333	1.05443572998047	0.795543802439951	P04003	P04003	C4b-binding protein alpha chain	C4BPA	127
26.9781475067139	26.4573554992676	26.9484882354736	27.3036499023438	27.0400924682617	27.0946655273438	25.9090995788574	26.2623233795166	26.0915203094482	0	0						12	12	12	28.7	28.7	28.7	54.305	0	1.2937	8542300000	24	182	2.90963766414489	0.0647058823529412	1.05848821004232	0.936868884908973	P04004;CON__Q3ZBS7	P04004	Vitronectin;Vitronectin V65 subunit;Vitronectin V10 subunit;Somatomedin-B	VTN	128
26.6563549041748	27.0407199859619	27.3600120544434	25.3268032073975	25.5052757263184	25.8646221160889	26.048807144165	25.5998020172119	25.7475280761719	0	0						175	175	175	48.1	48.1	48.1	515.6	0	18.272	43541000000	251	1872	0.493302860046742	0.725805309734513	-0.233145395914715	-0.193308665987017	P04114;CON__ENSEMBL:ENSBTAP00000032840	P04114	Apolipoprotein B-100;Apolipoprotein B-48	APOB	129
25.5590000152588	24.8632049560547	25.5997161865234	24.8839015960693	24.9278659820557	25.0518379211426	24.699275970459	25.1834392547607	25.0822086334229	0	0						7	7	7	19	19	19	59.578	0	0.54268	684850000	21	55	0.0762522563757641	0.978702702702703	-0.0337727864583321	-0.0292208179042346	P04196	P04196	Histidine-rich glycoprotein	HRG	130
30.1284160614014	31.3465709686279	29.2520523071289	28.983865737915	28.7443885803223	28.226188659668	28.2222328186035	28.1242561340332	29.3487033843994	0	0			+			46	43	34	62.6	60.7	51.2	66.038	0	4.3208	1,1764E+11	31	590	0.0666664920969652	0.930354609929078	0.0864168802897112	0.0595150286628571	P04264;CON__P04264	P04264;CON__P04264	Keratin, type II cytoskeletal 1	KRT1	131
27.6342258453369	27.4128837585449	27.7766189575195	26.7403392791748	26.29638671875	26.4523830413818	27.9400539398193	27.3446044921875	26.8705596923828	0	0						9	9	9	4.1	4.1	4.1	309.26	0	0.86768	2891400000	133	76	1.2433581879881	0.177191489361702	-0.888703028361004	-0.665389850550683	P04275	P04275	von Willebrand factor;von Willebrand antigen 2	VWF	132
25.0272407531738	24.7226009368896	18.8976497650146	26.0786304473877	25.5578899383545	25.524772644043	24.6211471557617	24.5057315826416	24.5315418243408	0	0						3	3	2	12.8	12.8	10.7	36.053	0	0.29469	608910000	17	22	2.51157849661133	0.0500606060606061	1.16762415568034	0.987225779835651	P04406	P04406	Glyceraldehyde-3-phosphate dehydrogenase	GAPDH	133
19.2480754852295	20.8443374633789	20.853343963623	19.9949283599854	20.2782783508301	19.8302326202393	20.4593563079834	18.964506149292	20.300422668457	0	0						1	1	1	13.7	13.7	13.7	12.618	0.0051813	0.10638	67277000	4	6	NaN	1	0	NaN	P04430	P04430	Ig kappa chain V-I region BAN		134
20.7629337310791	19.1987800598145	20.2517642974854	18.9545192718506	19.3775520324707	19.4896125793457	19.9392948150635	18.754602432251	18.6399765014648	0	0						2	2	2	9.3	9.3	9.3	34.735	0	0.21558	4612500	17	15	0.134328503572548	0.878141732283464	0.162603378295898	0.112439746620303	P05089	P05089	Arginase-1	ARG1	135
26.5574378967285	26.0557518005371	26.550012588501	26.4010143280029	26.0021934509277	26.0029029846191	26.0857391357422	26.1782245635986	25.956729888916	0	0						7	7	7	27.5	27.5	27.5	21.275	0	0.75127	2108000000	9	74	0.156895852856943	0.929861111111111	0.0618057250976563	0.0538594698839155	P05090	P05090	Apolipoprotein D	APOD	136
22.3824501037598	22.5839176177979	22.2210483551025	22.5048217773438	21.9129829406738	22.1291198730469	21.1103820800781	19.0095729827881	22.4644832611084	0	0						3	3	3	31.2	31.2	31.2	10.834	0	0.29713	116440000	8	27	0.576802546773694	0.184916666666667	1.32082875569661	0.653925575361094	P05109	P05109	Protein S100-A8;Protein S100-A8, N-terminally processed	S100A8	137
22.9514656066895	21.7403659820557	20.5924968719482	25.9887809753418	25.8680419921875	25.773868560791	23.8253192901611	23.2501888275146	22.6024761199951	0	0				+	SLO_SCPA	8	8	8	17.6	17.6	17.6	55.154	0	0.65203	674130000	23	53	2.74798000337497	0.0135	2.65090243021647	1.95113538606464	P05155	P05155	Plasma protease C1 inhibitor	SERPING1	138
21.4812870025635	20.6549091339111	21.0951957702637	22.4757823944092	21.790225982666	22.0199813842773	19.643180847168	18.6029758453369	19.5007553100586	0	0				+	SLO_SCPA	2	2	2	4.1	4.1	4.1	80.058	0	0.2007	29263000	46	14	2.75737898154469	0.018	2.84635925292969	2.05827266601391	P05165	P05165	Propionyl-CoA carboxylase alpha chain, mitochondrial	PCCA	139
19.4802169799805	20.370397567749	19.7054405212402	19.832763671875	19.4737567901611	19.8880653381348	18.5519580841064	19.1869792938232	18.9014225006104	0	0						1	1	1	2.8	2.8	2.8	58.215	0.005291	0.10683	28156000	30	9	NaN	1	0	NaN	P05166	P05166	Propionyl-CoA carboxylase beta chain, mitochondrial	PCCB	140
24.9090309143066	24.210147857666	25.0641040802002	26.296667098999	25.8778553009033	25.63942527771	28.6235904693604	28.8467597961426	27.7492561340332	0	0				+	SLO_SCPA	4	4	4	29.8	29.8	29.8	13.38	0	0.43918	3676300000	4	32	2.51262068512632	0.00771428571428571	-2.46855290730794	-1.78096373557202	P06312	P06312	Ig kappa chain V-IV region	IGKV4-1	141
22.6375904083252	22.1217403411865	24.2058296203613	21.3208045959473	21.4427337646484	20.5870113372803	20.6308536529541	21.3326358795166	22.3122711181641	0	0						3	3	3	30.7	30.7	30.7	13.242	0	0.222	74319000	8	28	0.215611735543817	0.742311926605505	-0.308403650919598	-0.198199803844264	P06702	P06702	Protein S100-A9	S100A9	142
23.5022735595703	22.7778816223145	23.7383041381836	23.7171192169189	23.4290523529053	23.3734512329102	22.6723880767822	22.9211254119873	22.7092933654785	0	0						17	17	16	50.8	50.8	47.7	45.371	0	1.6962	745200000	26	127	2.3045371855971	0.17752	0.738938649495445	0.652936119029085	P06727	P06727	Apolipoprotein A-IV	APOA4	143
24.5693531036377	23.4109287261963	25.2952308654785	25.4373950958252	24.9871120452881	24.9344062805176	24.7528705596924	24.6187419891357	24.2331562042236	0	0						6	6	6	9.8	9.8	9.8	75.122	0	0.63555	442170000	33	54	1.231437588853	0.355454545454545	0.584714889526367	0.478090162371389	P07225	P07225	Vitamin K-dependent protein S	PROS1	144
16.1116046905518	16.8502597808838	20.6490650177002	24.7182178497314	24.1946773529053	24.9470844268799	18.6399765014648	19.2596702575684	19.1924858093262	0	0				+	SLO_SCPA	9	9	9	18.5	18.5	18.5	65.163	0	0.65904	379440000	25	47	4.32912136802099	0	5.58928235371907	4.30981870742154	P07357	P07357	Complement component C8 alpha chain	C8A	145
25.7677955627441	23.6628608703613	22.8883323669434	22.8708324432373	23.9117774963379	23.1339855194092	20.0222873687744	23.1334381103516	23.5816440582275	0	0						7	7	7	19	19	19	67.046	0	0.70153	370590000	28	35	0.383645574515387	0.353677419354839	1.05974197387695	0.490153594696463	P07358	P07358	Complement component C8 beta chain	C8B	146
26.2578716278076	26.1861820220947	19.5548133850098	25.4955196380615	25.4318923950195	25.6166400909424	24.8907814025879	25.0436019897461	22.5965518951416	0	0						7	7	7	46	46	46	22.277	0	0.75805	1360800000	12	50	0.777222454984384	0.136093023255814	1.33770561218262	0.745947824852222	P07360	P07360	Complement component C8 gamma chain	C8G	147
27.2258224487305	27.607666015625	27.7885551452637	26.0163345336914	26.1202068328857	26.7239036560059	26.7043781280518	25.7502918243408	26.4782161712646	0	0						11	11	11	37.2	37.2	37.2	501.31	0	1.2027	4635700000	204	133	0.0222276713619988	0.98083660130719	-0.0241470336914063	-0.017720715626872	P08519	P08519	Apolipoprotein(a)	LPA	148
26.2799072265625	25.903434753418	26.534912109375	26.090612411499	25.8913612365723	26.0976009368896	25.9208202362061	26.2016677856445	25.966796875	0	0						12	12	12	14.2	14.2	14.2	139.09	0	1.1003	1418600000	61	91	0.00967565054863686	0.999690322580645	-0.00323677062988281	-0.00291558655287888	P08603;Q03591	P08603	Complement factor H	CFH	149
23.37477684021	22.7235698699951	23.6807804107666	23.1711044311523	22.6285648345947	22.7191677093506	22.9644107818604	23.2615528106689	22.922342300415	0	0						7	7	7	23.4	23.4	23.4	54.565	0	0.69519	329530000	21	58	0.454798032794658	0.773252173913044	-0.209822972615562	-0.175016371144409	P08697;CON__P28800	P08697	Alpha-2-antiplasmin	SERPINF2	150
27.1486053466797	25.309455871582	27.2896480560303	25.3663635253906	25.1764183044434	25.2351303100586	23.3293724060059	23.0972557067871	22.426420211792	0	0				+	SLO_SCPA	23	23	23	43.9	43.9	43.9	76.684	0	2.4331	3621900000	26	183	2.9487733223964	0.00830769230769231	2.30828793843587	1.80831883961931	P09871;P48740	P09871	Complement C1s subcomponent;Complement C1s subcomponent heavy chain;Complement C1s subcomponent light chain	C1S	151
29.0219459533691	28.3807582855225	28.9513263702393	31.2856521606445	31.1425437927246	31.2256717681885	30.6796779632568	30.3584632873535	29.6285533905029	0	0						76	76	5	52.9	52.9	4.4	192.78	0	8.2971	1,1818E+11	81	975	1.47188773399362	0.130146341463415	0.99572436014811	0.757930662136168	P0C0L4	P0C0L4	Complement C4-A;Complement C4 beta chain;Complement C4-A alpha chain;C4a anaphylatoxin;C4b-A;C4d-A;Complement C4 gamma chain	C4A	152
24.2382678985596	23.4676208496094	24.7134532928467	29.2183799743652	29.4412250518799	30.0179710388184	29.7856273651123	29.2097625732422	28.4532089233398	0	0						76	5	5	52.2	5	5	192.75	0	0.54104	24347000000	81	95	0.379468762398307	0.606208333333333	0.409659067789711	0.281854422993493	P0C0L5	P0C0L5	Complement C4-B;Complement C4 beta chain;Complement C4-B alpha chain;C4a anaphylatoxin;C4b-B;C4d-B;Complement C4 gamma chain	C4B	153
28.9354801177979	28.2202033996582	29.0175189971924	33.6249465942383	33.1390266418457	33.395092010498	32.8781814575195	33.0409736633301	32.8836364746094	0	0						8	8	4	74.5	74.5	38.7	11.265	0	0.86249	2,1982E+11	7	83	1.40325298809654	0.428	0.452091217041016	0.393071751787286	P0DOY3;P0DOY2;P0CF74;A0M8Q6	P0DOY3;P0DOY2;P0CF74	Ig lambda-6 chain C region	IGLC6	154
23.269136428833	21.059663772583	21.2304019927979	20.697696685791	21.1465015411377	20.5690402984619	22.7418880462646	23.6794929504395	23.5658130645752	0	0				+	SLO_SCPA	13	13	13	34.4	34.4	34.4	57.767	0	1.0782	306910000	25	80	2.73932539080726	0.0108	-2.52465184529622	-1.87933477583904	P0DUB6;P0DTE8;P0DTE7;P19961;P04746;CON__Q3MHH8	P0DUB6;P0DTE8;P0DTE7;P19961;P04746	Alpha-amylase 2B;Pancreatic alpha-amylase	AMY2B;AMY2A	155
23.930305480957	22.2913417816162	24.5974731445313	24.0601921081543	23.7940196990967	24.4603900909424	24.1100444793701	19.6588706970215	22.5898036956787	0	0						18	18	18	33.3	33.3	33.3	93.517	0	1.8897	1163000000	48	110	0.683671313438313	0.0842162162162162	1.98529434204102	0.855526240207067	P10643	P10643	Complement component C7	C7	156
28.4136905670166	27.7705211639404	28.5033206939697	29.5417442321777	29.3531284332275	29.3318939208984	27.7152862548828	28.0469245910645	27.8892517089844	0	0				+	SLO_SCPA	20	20	20	37.2	37.2	37.2	52.494	0	2.1795	22587000000	19	234	3.70341188836329	0.00514285714285714	1.52510134379069	1.36571212237421	P10909	P10909	Clusterin;Clusterin beta chain;Clusterin alpha chain	CLU	157
19.4757690429688	19.9420986175537	20.0257053375244	23.1988792419434	22.9692840576172	23.0051326751709	22.0279140472412	20.6768054962158	19.9202098846436	0	0						1	1	1	2.5	2.5	2.5	70.02	0.0055556	0.10887	40339000	35	9	1.61070263921285	0.0105454545454545	2.18278884887695	1.34692821892727	P54652;P34931;P11142;P11021	P54652;P34931;P11142;P11021	Heat shock-related 70 kDa protein 2;Heat shock 70 kDa protein 1-like;Heat shock cognate 71 kDa protein;78 kDa glucose-regulated protein	HSPA2;HSPA1L;HSPA8;HSPA5	158
19.2779636383057	19.6543312072754	19.9859600067139	20.4897804260254	17.684009552002	18.8324756622314	17.1672229766846	19.3849220275879	19.6403121948242	0	0						2	2	2	5.7	5.7	5.7	54.756	0	0.18653	6276800	23	15	0.0849778003132162	0.85104	0.271269480387371	0.127278217723134	P11597	P11597	Cholesteryl ester transfer protein	CETP	159
23.3910007476807	23.1213302612305	23.0222702026367	25.215934753418	24.5393714904785	24.9522476196289	22.8977584838867	24.1481781005859	21.8051853179932	0	0						18	18	18	24.7	24.7	24.7	104.79	0	1.9413	807870000	48	99	1.29784516715359	0.0454814814814815	1.95214398701986	1.14500101594728	P13671	P13671	Complement component C6	C6	160
22.0243511199951	22.9793853759766	19.4225082397461	22.1965255737305	21.9021644592285	21.6103172302246	19.9922962188721	22.4382209777832	21.4426822662354	0	0						6	6	6	11.9	11.9	11.9	81.744	0	0.52646	92771000	46	36	0.347694403062526	0.511658536585366	0.611935933430992	0.353716081557733	P14923	P14923	Junction plakoglobin	JUP	161
20.7000885009766	19.8483009338379	19.4227981567383	21.7775917053223	20.5953483581543	19.421594619751	19.3631019592285	19.708459854126	20.1044616699219	0	0						1	1	1	7	7	7	22.963	0.0097087	0.089952	590180000	12	6	NaN	1	0	NaN	P15814	P15814	Immunoglobulin lambda-like polypeptide 1	IGLL1	162
22.5555992126465	23.3286876678467	21.9865913391113	21.8377666473389	21.3922595977783	20.9485645294189	21.095645904541	18.5799789428711	21.2261753082275	0	0						14	14	14	5.8	5.8	5.8	331.77	0	1.5122	212210000	163	87	0.536118478814465	0.282461538461538	1.09226353963216	0.575305818210476	P15924	P15924	Desmoplakin	DSP	163
24.0446853637695	24.2049350738525	24.6157703399658	23.483699798584	23.3722553253174	23.4024963378906	23.8570938110352	24.1667594909668	23.7476558685303	0	0						8	8	8	19.3	19.3	19.3	53.383	0	0.67933	635350000	15	79	1.75021525927038	0.366777777777778	-0.504352569580078	-0.446393414604475	P18428	P18428	Lipopolysaccharide-binding protein	LBP	164
23.9860706329346	23.608850479126	24.1874465942383	22.8014793395996	22.9703559875488	23.3249855041504	23.337287902832	23.7512359619141	23.4730834960938	0	0						2	2	2	9.5	9.5	9.5	23.602	0	0.21929	260440000	10	21	1.16797552772951	0.426346666666667	-0.488262176513672	-0.408052140736594	P19652	P19652	Alpha-1-acid glycoprotein 2	ORM2	165
23.5225296020508	22.6880359649658	23.4285430908203	23.4683666229248	23.0500946044922	23.000394821167	23.0010643005371	23.4118328094482	23.2425193786621	0	0						12	12	12	17.2	17.2	17.2	106.46	0	1.0586	399170000	47	90	0.0847371739416787	0.95912925170068	-0.0455201466878279	-0.0382413456720626	P19823;CON__Q9TRI1	P19823	Inter-alpha-trypsin inhibitor heavy chain H2	ITIH2	166
22.6217613220215	21.750337600708	22.0598621368408	23.3333358764648	23.0455017089844	22.9588642120361	22.8688564300537	22.2364883422852	21.6673946380615	0	0						2	2	2	11.5	11.5	11.5	28.357	0	0.2159	104830000	14	18	1.10149897753124	0.19756862745098	0.854987462361652	0.626371388490965	P20851	P20851	C4b-binding protein beta chain	C4BPB	167
20.185676574707	20.2377796173096	21.7493782043457	20.6814346313477	19.685037612915	19.3063659667969	19.4701709747314	19.9324016571045	18.9936752319336	0	0						1	1	1	4.2	4.2	4.2	25.76	0.005618	0.1091	13300000	3	8	NaN	1	0	NaN	P23490	P23490	Loricrin	LOR	168
21.7282581329346	20.3584365844727	20.2058658599854	18.7612934112549	21.8414821624756	17.903902053833	18.4604682922363	21.2710933685303	18.953426361084	0	0						1	1	1	7	7	7	34.258	0.0049261	0.10171	14898000	18	8	NaN	1	0	NaN	P25311	P25311	Zinc-alpha-2-glycoprotein	AZGP1	169
25.6562461853027	25.0625400543213	25.7159671783447	25.8439311981201	25.533145904541	25.5498065948486	24.9308013916016	25.3511753082275	25.13938331604	0	0						10	10	10	44.2	44.2	44.2	39.731	0	1.0867	2780100000	15	132	1.47424973314893	0.386356164383562	0.501841227213543	0.433428263585766	P27169	P27169	Serum paraoxonase/arylesterase 1	PON1	170
24.1844997406006	25.4724636077881	25.5205535888672	25.7278022766113	25.3808994293213	25.2505722045898	25.737377166748	25.4563846588135	24.5061550140381	0	0						7	7	7	21.3	21.3	21.3	51.276	0	0.76649	2479000000	20	62	0.214032614622438	0.810689075630252	0.219785690307617	0.157123435494045	P27918	P27918	Properdin	CFP	171
27.6281185150146	26.6116123199463	28.8134174346924	27.1204051971436	26.1716537475586	26.2748165130615	26.3485431671143	19.7873554229736	26.64182472229	0	0						4	4	4	35.6	35.6	35.6	11.471	0	0.34266	1280400000	7	32	0.428439161085089	0.171288888888889	2.26305071512858	0.694690635405754	P31151;Q86SG5	P31151;Q86SG5	Protein S100-A7;Protein S100-A7A	S100A7;S100A7A	172
20.6170482635498	20.5963401794434	18.7647113800049	19.3697395324707	19.3954963684082	18.608922958374	19.9429702758789	20.4170112609863	18.9703693389893	0	0						1	1	1	4.1	4.1	4.1	27.679	0.005	0.10363	13178000	15	7	NaN	1	0	NaN	P31944	P31944	Caspase-14;Caspase-14 subunit p17, mature form;Caspase-14 subunit p10, mature form;Caspase-14 subunit p20, intermediate form;Caspase-14 subunit p8, intermediate form	CASP14	173
21.4033279418945	21.7538909912109	19.3592891693115	18.7201595306396	19.7273845672607	19.9059219360352	18.133451461792	19.9092540740967	20.7163238525391	0	0						2	2	2	13.1	13.1	13.1	21.892	0	0.21911	17377000	13	14	0.0550269765954384	0.926162962962963	-0.135187784830727	-0.0731735375229719	P32119	P32119	Peroxiredoxin-2	PRDX2	174
19.5071506500244	19.5358200073242	20.2190361022949	21.4309673309326	19.5733585357666	21.9292430877686	18.7450160980225	21.0046806335449	20.602071762085	0	0						1	1	1	4.3	4.3	4.3	32.528	0.0063291	0.11027	230160000	12	9	NaN	1	0	NaN	P35030	P35030	Trypsin-3	PRSS3	175
22.7868404388428	22.1164207458496	19.4780254364014	23.9618167877197	23.2578182220459	23.3689289093018	22.5885677337646	22.1693592071533	22.9008750915527	0	0						3	3	3	23.1	23.1	23.1	14.746	0	0.29877	232800000	6	33	1.48620344456289	0.13447619047619	0.976587295532227	0.74868727841547	P35542	P35542	Serum amyloid A-4 protein	SAA4	176
17.5871772766113	18.0900096893311	21.5495052337646	16.4907875061035	15.7492408752441	16.4557132720947	22.8309917449951	16.8438968658447	20.5618438720703	0	0				+	SLO_SCPA	2	2	2	4.8	4.8	4.8	66.034	0	0.19103	1528600	24	14	1.02520443102463	0.00568421052631579	-3.84699694315593	-1.39295660043249	P35858	P35858	Insulin-like growth factor-binding protein complex acid labile subunit	IGFALS	177
18.1450138092041	20.4546794891357	21.1312713623047	19.3624897003174	19.9384498596191	19.9505062103271	20.6578807830811	18.5083389282227	21.1262073516846	0	0						1	1	1	4.7	4.7	4.7	19.301	0.0052632	0.1067	32275000	11	4	NaN	1	0	NaN	P49913	P49913	Cathelicidin antimicrobial peptide;Antibacterial protein FALL-39;Antibacterial protein LL-37	CAMP	178
19.05686378479	20.3759155273438	18.5747299194336	23.4937496185303	23.4873847961426	23.1195106506348	22.5998687744141	22.288501739502	22.7621288299561	0	0						2	2	2	18.1	18.1	18.1	14.553	0	0.21692	124460000	6	24	1.92872044273377	0.169913043478261	0.816715240478516	0.688604120874727	P55056	P55056	Apolipoprotein C-IV	APOC4	179
26.3808002471924	25.859489440918	25.4328174591064	25.1416454315186	25.1026554107666	24.9335517883301	25.0023880004883	24.6099224090576	25.0734100341797	0	0						5	5	5	15.7	15.7	15.7	41.792	0	0.38746	664100000	20	41	0.4475565347578	0.840495867768595	0.164044062296551	0.141705447790736	P63261;P60709;P63267;P68133;P68032;P62736;Q6S8J3;A5A3E0;P0CG38;Q9BYX7;Q562R1;P0CG39	P63261;P60709;P63267;P68133;P68032;P62736;Q6S8J3;A5A3E0	Actin, cytoplasmic 2;Actin, cytoplasmic 2, N-terminally processed;Actin, cytoplasmic 1;Actin, cytoplasmic 1, N-terminally processed;Actin, gamma-enteric smooth muscle;Actin, alpha skeletal muscle;Actin, alpha cardiac muscle 1;Actin, aortic smooth muscle;POTE ankyrin domain family member E;POTE ankyrin domain family member F	ACTG1;ACTB;ACTG2;ACTA1;ACTC1;ACTA2;POTEE;POTEF	180
18.4965190887451	19.5384197235107	19.4975852966309	20.4090671539307	19.7324810028076	20.7100658416748	18.4322738647461	20.8564109802246	18.4567775726318	0	0						1	1	1	6.7	6.7	6.7	18.012	0.0050505	0.10436	786430000	10	9	NaN	1	0	NaN	P62937	P62937	Peptidyl-prolyl cis-trans isomerase A;Peptidyl-prolyl cis-trans isomerase A, N-terminally processed	PPIA	181
21.4046287536621	24.0235214233398	23.1668357849121	21.6486911773682	21.4903259277344	21.6922588348389	23.053279876709	21.6171054840088	21.6420497894287	0	0						6	6	6	49	49	49	15.998	0	0.59597	157470000	11	37	0.443064327163456	0.535953488372093	-0.493719736735027	-0.333916821451845	P68871;P02042;CON__P02070;CON__Q3SX09;P69892;P69891;P02100	P68871;P02042	Hemoglobin subunit beta;LVV-hemorphin-7;Spinorphin;Hemoglobin subunit delta	HBB;HBD	182
24.8708419799805	24.1659164428711	25.1911792755127	28.2698593139648	27.8799934387207	28.102294921875	28.0433311462402	28.2095527648926	28.3150997161865	0	0						4	4	2	48.7	48.7	25.6	12.446	0	0.43448	3158500000	6	35	0.311901496077992	0.903114503816794	-0.105278650919598	-0.0925230129324781	P80748	P80748	Ig lambda chain V-III region LOI		183
25.5703372955322	25.0974006652832	24.1130695343018	24.8210906982422	20.5266551971436	23.7237987518311	24.2653503417969	24.1951293945313	24.4334526062012	0	0						2	2	2	22.7	22.7	22.7	11.284	0	0.19244	377210000	5	17	0.42107999079866	0.293745454545455	-1.27412923177083	-0.556366652253821	P81605	P81605	Dermcidin;Survival-promoting peptide;DCD-1	DCD	184
21.1198291778564	19.098316192627	20.5085868835449	21.2049503326416	19.8677177429199	19.6715526580811	20.908411026001	20.3775501251221	18.5486869812012	0	0						1	1	1	1.6	1.6	1.6	104.2	0.0053476	0.1077	122590000	45	11	NaN	1	0	NaN	Q01968	Q01968	Inositol polyphosphate 5-phosphatase OCRL-1	OCRL	185
22.8229484558105	23.2779579162598	22.4169445037842	21.7680587768555	21.1337032318115	20.8478927612305	21.1790714263916	20.9157562255859	21.9790363311768	0	0						11	11	11	15.6	15.6	15.6	113.75	0	1.0852	153030000	41	78	0.0917822435864134	0.919940298507463	-0.108069737752281	-0.0761216099669358	Q02413	Q02413	Desmoglein-1	DSG1	186
25.9667091369629	23.7640533447266	22.8394012451172	17.9778308868408	20.429651260376	16.1795520782471	19.3326988220215	18.3282089233398	20.0137157440186	0	0						2	2	2	0.4	0.4	0.4	860.65	0	0.18243	256950000	429	13	NaN	1	0	NaN	Q03001	Q03001	Dystonin	DST	187
21.2239971160889	21.4620380401611	19.3718528747559	18.0633411407471	19.8926010131836	20.974983215332	20.7727680206299	18.6237831115723	21.1556701660156	0	0						2	2	2	3.2	3.2	3.2	76.631	0	0.21357	20443000	40	13	0.177038151123799	0.643961165048544	-0.540431976318359	-0.250339369811908	Q08188	Q08188	Protein-glutamine gamma-glutamyltransferase E;Protein-glutamine gamma-glutamyltransferase E 50 kDa catalytic chain;Protein-glutamine gamma-glutamyltransferase E 27 kDa non-catalytic chain	TGM3	188
22.9382801055908	23.5442752838135	22.1631240844727	22.2792339324951	19.3642177581787	21.3059120178223	18.789234161377	18.7725524902344	22.7117099761963	0	0						2	2	2	2.9	2.9	2.9	99.986	0	0.21579	78675000	48	15	0.222333760908135	0.512904761904762	0.891955693562824	0.34766438177008	Q08554	Q08554	Desmocollin-1	DSC1	189
19.5758724212646	18.9032917022705	19.2187805175781	19.4250946044922	20.3733997344971	19.6687812805176	18.9795722961426	18.9402275085449	20.4380722045898	0	0						1	1	1	1	1	1	134.28	0.0050251	0.10413	217720000	70	7	NaN	1	0	NaN	Q12768	Q12768	WASH complex subunit strumpellin	KIAA0196	190
20.4476890563965	21.1821384429932	21.3629722595215	23.6257801055908	23.3020114898682	23.2537860870361	21.1647701263428	19.9142799377441	18.232723236084	0	0				+	SLO_SCPA	3	3	3	16.1	16.1	16.1	24.337	0	0.3217	81028000	10	11	1.87235786698089	0.012	3.62326812744141	1.95067404600225	Q13103	Q13103	Secreted phosphoprotein 24	SPP2	191
29.1403884887695	28.897497177124	29.5674133300781	29.0037269592285	28.5274219512939	28.3106002807617	28.9139919281006	29.6791400909424	29.0778827667236	0	0						29	29	29	39.4	39.4	39.4	103.36	0	3.1306	17332000000	46	374	0.919163530043409	0.352753623188406	-0.609755198160808	-0.465515332077568	Q14624;CON__Q3T052	Q14624	Inter-alpha-trypsin inhibitor heavy chain H4;70 kDa inter-alpha-trypsin inhibitor heavy chain H4;35 kDa inter-alpha-trypsin inhibitor heavy chain H4	ITIH4	192
24.3571624755859	24.8798885345459	22.7368602752686	22.9275951385498	23.1205387115479	22.4518642425537	22.622522354126	22.5891399383545	23.8586120605469	0	0						12	12	12	31.6	31.6	31.6	64.135	0	1.2909	612430000	25	109	0.153560607151036	0.850483870967742	-0.190092086791992	-0.129972415445129	Q5T749	Q5T749	Keratinocyte proline-rich protein	KPRP	193
19.8780174255371	20.2699394226074	20.2947750091553	20.6067276000977	20.267728805542	19.3376617431641	19.7969627380371	20.5301036834717	19.5242805480957	0	0						1	1	1	28.8	28.8	28.8	11.626	0.0049505	0.1018	4350200	2	9	NaN	1	0	NaN	Q5T7P3;Q5T751	Q5T7P3;Q5T751	Late cornified envelope protein 1B;Late cornified envelope protein 1C	LCE1B;LCE1C	194
21.5257835388184	20.9331550598145	20.558801651001	20.1355838775635	21.5095405578613	20.7933654785156	21.6166114807129	21.4970684051514	19.8843784332275	0	0						2	2	2	15.3	15.3	15.3	60.54	0	0.21496	43900000	32	26	0.0975039009579462	0.88128125	-0.186522801717121	-0.11068808412597	Q6UWP8	Q6UWP8	Suprabasin	SBSN	195
22.6862850189209	22.0715618133545	22.9291496276855	22.4131507873535	22.3429946899414	21.9153919219971	22.4899101257324	23.0198631286621	22.4062118530273	0	0						2	2	2	4.2	4.2	4.2	59.582	0	0.2176	112420000	24	18	0.773037887225762	0.533747126436782	-0.414815902709961	-0.332597374099328	Q6UX71	Q6UX71	Plexin domain-containing protein 2	PLXDC2	196
21.8448944091797	19.9037132263184	19.0610675811768	20.6135025024414	20.4445533752441	20.7479209899902	19.5642719268799	21.8744735717773	20.7309494018555	0	0						1	1	1	1	1	1	217.9	0.0052356	0.10645	72295000	108	11	NaN	1	0	NaN	Q6ZMW3	Q6ZMW3	Echinoderm microtubule-associated protein-like 6	EML6	197
26.5736923217773	26.6528053283691	26.9871768951416	27.7243595123291	27.1447219848633	24.3709259033203	27.4500255584717	27.7366676330566	27.4641189575195	0	0						2	2	2	1.6	1.6	1.6	122.33	0	0.21372	3269700000	43	23	0.474537844250363	0.296888888888889	-1.13693491617839	-0.557589188686292	Q6ZN30	Q6ZN30	Zinc finger protein basonuclin-2	BNC2	198
18.5290050506592	20.9466075897217	20.7900733947754	21.2672805786133	20.6816635131836	19.7777690887451	20.1605358123779	21.5454711914063	21.0405864715576	0	0						2	2	2	0.5	0.5	0.5	333.18	0	0.21732	1107400000	145	9	NaN	1	0	NaN	Q6ZQQ6	Q6ZQQ6	WD repeat-containing protein 87	WDR87	199
21.7632942199707	21.0457248687744	20.092887878418	17.5553302764893	18.578483581543	20.6900463104248	19.7225532531738	20.8466396331787	21.5962696075439	0	0						1	1	1	2.1	2.1	2.1	151.64	0.0057803	0.10952	179900000	60	14	NaN	1	0	NaN	Q6ZSZ5	Q6ZSZ5	Rho guanine nucleotide exchange factor 18	ARHGEF18	200
29.9735012054443	18.5880451202393	29.6271266937256	29.2021217346191	29.3679256439209	28.9831047058105	29.023717880249	29.8306541442871	29.4338035583496	0	0						3	3	3	0.2	0.2	0.2	3816	0	0.23716	7729000000	1856	23	0.401798879737726	0.742581818181818	-0.245007832845051	-0.194723134330986	Q8WZ42	Q8WZ42	Titin	TTN	201
21.5829753875732	22.4960193634033	22.7809467315674	19.0084018707275	19.577823638916	19.2239265441895	19.1627788543701	17.7545356750488	18.829475402832	0	0						5	5	5	17.5	17.5	17.5	46.276	0	0.5067	49950000	20	28	0.685906633521073	0.354925373134328	0.687787373860679	0.472325669716482	Q96P63	Q96P63	Serpin B12	SERPINB12	202
21.8086013793945	21.4416351318359	19.0454177856445	21.0663948059082	18.5149230957031	19.8220062255859	19.7942028045654	21.4503898620605	20.4241275787354	0	0						3	3	3	33.6	33.6	33.6	15.892	0	0.31612	90532000	9	11	NaN	1	0	NaN	Q9NZT1	Q9NZT1	Calmodulin-like protein 5	CALML5	203
24.7947635650635	23.2677097320557	24.6405277252197	26.7441959381104	26.54514503479	27.3803043365479	27.6251258850098	27.8749046325684	27.646089553833	0	0						3	1	1	38.5	19.8	19.8	10.429	0.0060976	0.10993	2745600000	5	25	1.45107014304892	0.181142857142857	-0.825491587320961	-0.652948214473414	S4R460	S4R460		IGHV3OR16-9	208
37.9049415588379	37.8582801818848	38.9639282226563	30.5502300262451	29.7553176879883	29.4130458831787	29.2261657714844	29.0828647613525	29.1775493621826	0	0						38	37	37	96.3	96.3	96.3	30.837	0	3.6929	1,0303E+13	11	872	1.02916335886708	0.2885	0.744004567464192	0.555454804446222	Tagged_GFP;CON__Q9U6Y5	Tagged_GFP			209
33.4698791503906	32.7030563354492	33.8058776855469	34.9027061462402	34.5572776794434	34.7224769592285	29.0855007171631	29.0810356140137	28.0633735656738	0	0				+	SLO_SCPA	61	61	60	91.4	91.4	91.4	64.005	0	6.2956	6,0818E+11	30	619	4.14247239169214	0	5.98418362935384	4.41865917477132	Tagged_SLO	Tagged_SLO			210
29.6862716674805	29.6843013763428	30.5437927246094	28.1330070495605	27.696174621582	28.0847148895264	35.7612915039063	36.1532325744629	35.9488105773926	0	0				+	SLO_SCPA	115	115	115	95.2	95.2	95.2	113.69	0	12.257	7,4972E+12	57	1569	5.82367516185802	0	-7.98314603169759	-6.77294555127144	Tagged_SCPA	Tagged_SCPA			211

## Sheet: Fig.2 Vplot DDA10% SLO-GFP
LFQ intensity GFP-10%HP_1	LFQ intensity GFP-10%HP_2	LFQ intensity GFP-10%HP_3	LFQ intensity SLO-10%HP_1	LFQ intensity SLO-10%HP_2	LFQ intensity SLO-10%HP_3	LFQ intensity C5a peptidasem-10%HP_1	LFQ intensity C5a peptidasem-10%HP_2	LFQ intensity C5a peptidasem-10%HP_3	Only identified by site	Reverse	Potential contaminant	Student's T-test Significant SLO_10%HP_GFP_10%HP	Student's T-test significant	Peptides	Razor + unique peptides	Unique peptides	Sequence coverage [%]	Unique + razor sequence coverage [%]	Unique sequence coverage [%]	Mol. weight [kDa]	Q-value	Score	Intensity	iBAQ peptides	MS/MS count	-Log Student's T-test p-value SLO_10%HP_GFP_10%HP	Student's T-test q-value SLO_10%HP_GFP_10%HP	Student's T-test Difference SLO_10%HP_GFP_10%HP	Student's T-test Test statistic SLO_10%HP_GFP_10%HP	Protein IDs	Majority protein IDs	Protein names	Gene names	id
21.7083835601807	20.6142196655273	20.5105304718018	21.007417678833	22.1309223175049	19.924617767334	21.0136623382568	21.0092449188232	21.5204296112061						4	2	2	40	16.5	16.5	12.332	0	11.974	160140000	6	19	NaN	1	0	NaN	A0A075B6K5;A0A075B6K2	A0A075B6K5		IGLV3-9	0
20.8000469207764	20.0273170471191	20.7555446624756	20.6649589538574	21.6988220214844	20.3744068145752	21.8048667907715	21.2416610717773	22.2567405700684						2	1	1	16.5	16.5	16.5	13.31	0.0097087	8.5261	55638000	5	4	NaN	1	0	NaN	P01614;A0A075B6P5;A0A087WW87;P01615	P01614;A0A075B6P5;A0A087WW87;P01615	Ig kappa chain V-II region Cum;Ig kappa chain V-II region FR	IGKV2D-28;IGKV2-40	1
20.7991619110107	19.7377681732178	20.5805931091309	20.8045825958252	22.451286315918	20.7341403961182	20.2249431610107	21.7471618652344	20.6144008636475						3	3	1	25.8	25.8	9.2	13.085	0	42.551	2583000000	6	51	NaN	1	0	NaN	A2NJV5;A0A075B6S2;A0A0A0MRZ7;A0A075B6S6;P06310	A2NJV5;A0A075B6S2;A0A0A0MRZ7		IGKV A18;IGKV2D-29;IGKV2D-26	2
21.1229095458984	21.5283050537109	20.9392967224121	21.1761093139648	21.5835666656494	21.3035507202148	20.9670333862305	21.3268146514893	22.3503799438477						2	2	1	29.1	29.1	15.4	12.711	0	115.06	907000000	5	28	NaN	1	0	NaN	A0A075B6S5	A0A075B6S5		IGKV1-27	3
20.6468753814697	21.090404510498	21.2539081573486	20.5962257385254	21.3084583282471	21.092357635498	21.9428119659424	21.2000217437744	20.0735549926758						2	1	1	18.8	9.4	9.4	12.874	0	67.967	1142000000	7	41	NaN	1	0	NaN	A0A075B7B8	A0A075B7B8		IGHV3OR16-12	4
21.3728446960449	19.8103427886963	21.968994140625	19.9475994110107	20.8108386993408	20.3804836273193	21.600025177002	22.5104484558105	21.6557369232178						1	1	1	10.3	10.3	10.3	13.012	0	14.507	293700000	6	19	NaN	1	0	NaN	A0A075B7D0	A0A075B7D0		IGHV1OR15-1	5
20.0391712188721	20.7505569458008	20.7093715667725	21.7411632537842	20.06565284729	19.5302352905273	20.3750305175781	19.9541606903076	21.7097072601318						1	1	1	9.2	9.2	9.2	13.08	0.0098039	9.0634	632390000	7	41	NaN	1	0	NaN	A0A075B7D8	A0A075B7D8		IGHV3OR15-7	6
20.8661823272705	19.7411060333252	21.2143993377686	19.444803237915	21.2946071624756	22.1376934051514	19.7523345947266	19.6167793273926	20.8131370544434						3	3	3	32.2	32.2	32.2	12.625	0	70.983	2334500000	4	51	NaN	1	0	NaN	A0A0A0MRZ8;P04433	A0A0A0MRZ8;P04433	Ig kappa chain V-III region VG	IGKV3D-11	7
21.2442398071289	20.5788688659668	20.8421421051025	21.1780452728271	20.7112998962402	19.9178237915039	20.5920352935791	20.9009380340576	22.3961372375488						4	3	2	31.9	26.1	16.8	13.056	0	24.104	85314000	7	17	NaN	1	0	NaN	A0A0A0MS15	A0A0A0MS15		IGHV3-49	8
22.4697093963623	20.9286518096924	22.2507057189941	21.9732780456543	19.3166980743408	19.9701023101807	20.1894149780273	20.8497657775879	20.7993583679199						1	1	1	10.5	10.5	10.5	12.34	0	20.83	63258000	4	10	NaN	1	0	NaN	A0A0A0MT36;A0A0C4DH26	A0A0A0MT36;A0A0C4DH26		IGKV6D-21;IGKV6D-41	9
20.6421489715576	21.086030960083	19.8747386932373	21.2892513275146	22.646167755127	21.7706050872803	21.7301635742188	21.5897579193115	21.5441131591797						3	1	1	24.6	9.3	9.3	13.077	0	25.518	129790000	6	9	NaN	1	0	NaN	A0A0B4J1X8	A0A0B4J1X8		IGHV3-43	11
20.7909889221191	21.1537189483643	19.8453578948975	20.0519332885742	21.7417945861816	20.7605934143066	21.675802230835	20.7164878845215	19.969762802124						2	2	2	16.3	16.3	16.3	13.024	0	96.867	413040000	5	17	NaN	1	0	NaN	A0A0B4J1Y8	A0A0B4J1Y8		IGLV9-49	12
21.4720764160156	20.5359172821045	20.5781269073486	21.194486618042	20.9496192932129	20.9210968017578	21.2801113128662	21.2801628112793	20.30690574646						4	3	2	30.3	24.4	18.5	13.203	0	80.108	941060000	5	56	NaN	1	0	NaN	A0A0B4J1Y9	A0A0B4J1Y9		IGHV3-72	13
20.7859916687012	21.0592212677002	21.1302337646484	19.8106994628906	20.2198581695557	21.0448532104492	20.728214263916	21.9278888702393	20.4121932983398						1	1	1	10.5	10.5	10.5	12.43	0.0096618	8.3587	41643000	4	4	NaN	1	0	NaN	A0A0C4DH24	A0A0C4DH24		IGKV6-21	14
20.914794921875	21.7687702178955	21.647331237793	21.4791831970215	22.5485343933105	21.6709957122803	20.6687889099121	18.6649703979492	20.8563270568848						4	1	1	27.6	7.8	7.8	12.515	0.009901	10.084	1004200000	5	32	NaN	1	0	NaN	A0A0C4DH25	A0A0C4DH25		IGKV3D-20	15
20.3353519439697	21.4356918334961	21.01926612854	21.8251571655273	20.7720241546631	22.8183460235596	20.8128490447998	22.1721343994141	20.1107330322266						2	2	1	22.2	22.2	12.8	13.008	0	114.07	1603800000	5	59	NaN	1	0	NaN	A0A0C4DH29;P01743;P0DP01;A0A0B4J2H0	A0A0C4DH29;P01743;P0DP01;A0A0B4J2H0	Ig heavy chain V-I region HG3	IGHV1-3;IGHV1-69-2	16
22.0533580780029	20.2413864135742	21.3563613891602	19.9287700653076	21.2181987762451	21.6388645172119	21.5362644195557	21.0071067810059	21.8192195892334						1	1	1	9.4	9.4	9.4	12.82	0	67.439	1125600000	4	40	NaN	1	0	NaN	A0A0C4DH31;P23083	A0A0C4DH31;P23083	Ig heavy chain V-I region V35	IGHV1-18	17
20.6467456817627	21.4092292785645	20.4919662475586	20.6890125274658	20.4029655456543	22.1983909606934	21.1213455200195	20.0880813598633	21.1001834869385						2	2	2	21.4	21.4	21.4	13.124	0	13.743	288310000	6	22	NaN	1	0	NaN	A0A0C4DH34	A0A0C4DH34		IGHV4-28	18
19.1055011749268	21.1170825958252	21.363561630249	20.8188438415527	20.6294231414795	19.1234321594238	19.6873779296875	19.4722385406494	21.9369602203369						1	1	1	9.4	9.4	9.4	12.81	0.0098522	9.7246	73854000	7	5	NaN	1	0	NaN	A0A0C4DH35	A0A0C4DH35		IGHV3-35	19
21.9544677734375	19.9269943237305	20.6859169006348	20.4458560943604	20.7008419036865	20.8461093902588	20.2439250946045	21.5497360229492	20.1921863555908						3	2	2	25	19	19	12.758	0	12.303	31566000	6	5	NaN	1	0	NaN	A0A0C4DH36	A0A0C4DH36		IGHV3-38	20
20.0361003875732	20.3970737457275	20.8544235229492	20.7001953125	20.9822425842285	20.7996997833252	20.2167835235596	20.6051082611084	19.711332321167						4	4	2	47	47	26.5	12.674	0	127.75	740500000	5	85	NaN	1	0	NaN	A0A0C4DH38	A0A0C4DH38		IGHV5-51	21
22.2816162109375	21.9029369354248	20.8225898742676	25.4314785003662	20.5602703094482	25.3528251647949	19.7935543060303	20.7110614776611	21.6193866729736						2	2	1	21.4	21.4	7.7	13.016	0	269.5	1696200000	6	57	0.561730175343909	0.222731707317073	2.11247698465983	0.791473263352178	P0DP08;P0DP06;A0A0C4DH41;P01825;P06331;P01824;A0A0J9YWU9;P0DP07	P0DP08;P0DP06;A0A0C4DH41;P01825;P06331;P01824;A0A0J9YWU9;P0DP07	Ig heavy chain V-II region NEWM;Ig heavy chain V-II region ARH-77;Ig heavy chain V-II region WAH	IGHV4-61	22
20.1776294708252	20.7877979278564	21.2236461639404	20.2433929443359	21.3068695068359	19.5492553710938	21.7577610015869	21.8634815216064	19.849515914917						2	2	2	13.7	13.7	13.7	12.748	0	12.39	1246500000	5	37	NaN	1	0	NaN	A0A0G2JRQ6	A0A0G2JRQ6			23
19.390100479126	18.7808952331543	20.5889949798584	21.3834476470947	20.9517402648926	21.2671127319336	21.6214542388916	20.1474285125732	22.1885509490967						2	1	1	15.4	9.4	9.4	12.822	0.0094787	7.742	98783000	6	12	NaN	1	0	NaN	A0A0J9YX35	A0A0J9YX35			24
19.6607475280762	22.8223915100098	21.0655117034912	25.3370838165283	25.3140277862549	25.3268718719482	20.7482089996338	21.0966815948486	20.9960021972656				+	SLO_10%HP_GFP_10%HP	5	5	2	38.5	38.5	17.1	12.965	0	150.54	4020800000	7	135	1.97561826364267	0	4.14311091105143	2.16395963173348	A0A0J9YY99;P0DP03;P01768;P01764;S4R3C0;A0A075B7F1;A0A075B6Q5	A0A0J9YY99;P0DP03;P01768;P01764	Ig heavy chain V-III region CAM;Ig heavy chain V-III region 23	IGHV3-23	26
19.9301834106445	19.8015098571777	20.498477935791	27.5842704772949	27.1937580108643	27.4144172668457	26.0668983459473	26.1694755554199	26.4426403045654				+	SLO_10%HP_GFP_10%HP	8	3	3	46.3	16.8	16.8	23.063	0	50.701	9020300000	13	406	5.14700983017425	0	7.3207581837972	5.89369388147266	B9A064;P0CG04;A0A0A0MT76	B9A064;P0CG04	Immunoglobulin lambda-like polypeptide 5;Ig lambda-1 chain C regions	IGLL5;IGLC1	28
20.5778675079346	20.4592666625977	21.9996948242188	22.3253860473633	23.192045211792	20.5430107116699	21.162540435791	20.8949451446533	21.4309940338135			+			1	1	1	12.4	12.4	12.4	11.756	0.009434	7.5913	63854000	6	6	NaN	1	0	NaN	CON__ENSEMBL:ENSBTAP00000014147	CON__ENSEMBL:ENSBTAP00000014147			29
21.6283988952637	18.9762744903564	22.1975040435791	20.8441829681396	20.9045600891113	21.5844135284424	20.2845306396484	19.7251300811768	20.5934391021729			+			3	2	2	6.2	4.7	4.7	53.5	0	12.24	11559000	31	4	NaN	1	0	NaN	O43790;Q14533;P78385;CON__Q61726;CON__O43790;CON__Q6NT21;CON__P78385;CON__Q14533;P78386;CON__P78386;A6NCN2	O43790;Q14533;P78385;CON__Q61726;CON__O43790;CON__Q6NT21;CON__P78385;CON__Q14533;P78386;CON__P78386	Keratin, type II cuticular Hb6;Keratin, type II cuticular Hb1;Keratin, type II cuticular Hb3;Keratin, type II cuticular Hb5	KRT86;KRT81;KRT83;KRT85	31
34.4346504211426	34.6148910522461	34.0641479492188	34.2767677307129	34.7769622802734	34.1924133300781	34.4489288330078	34.2844390869141	34.6609230041504			+			11	11	11	51.5	51.5	51.5	24.409	0	323.31	9,8202E+11	11	1814	0.062866460879154	0.97504347826087	0.0441513061523438	0.0354899862569701	CON__P00761	CON__P00761			32
26.3605823516846	27.8109683990479	25.5134925842285	26.1941528320313	26.3551464080811	25.5840263366699	26.1815643310547	27.3243160247803	25.7946891784668			+			33	28	11	70.8	65.5	33.1	51.561	0	323.31	9375500000	29	624	0.294929905459954	0.777352112676056	-0.517239252726235	-0.302350664683892	P02533;CON__P02533;CON__Q6IFX2	P02533;CON__P02533	Keratin, type I cytoskeletal 14	KRT14	33
24.9562435150146	28.0680980682373	24.2340335845947	25.3159637451172	25.3992710113525	25.8175086975098	25.3379344940186	27.2709732055664	24.821382522583			+			41	30	2	58	47.3	3.5	60.044	0	323.31	4064200000	30	316	0.0713931800086526	0.902022988505747	-0.241877237955727	-0.110624673235251	P02538;CON__P02538;O95678;CON__O95678;CON__Q8VED5;P05787;CON__P05787;CON__H-INV:HIT000292931	P02538;CON__P02538	Keratin, type II cytoskeletal 6A	KRT6A	34
20.673095703125	21.1247425079346	19.7102508544922	20.5507526397705	21.5700626373291	21.1405086517334	20.1661949157715	20.2570285797119	20.6977672576904			+			1	1	1	9.1	9.1	9.1	23.583	0	17.447	0	6	1	NaN	1	0	NaN	CON__P02666	CON__P02666			35
28.8236865997314	28.9359016418457	29.8432903289795	28.742654800415	28.6092529296875	29.1267433166504	28.4062080383301	28.7817859649658	28.7475280761719			+			55	55	50	79	79	73.9	69.366	0	323.31	2,4962E+11	36	4719	0.450448276812341	0.797643835616438	-0.37474250793457	-0.275924936550672	P02768;CON__P02768-1	P02768;CON__P02768-1	Serum albumin	ALB	36
20.6237373352051	20.9434833526611	20.4090633392334	19.9234485626221	26.3111553192139	22.0903263092041	21.291130065918	19.1187725067139	21.3279075622559			+			28	23	23	56.3	50.1	50.1	69.293	0	181.92	596050000	40	51	0.489843340693589	0.274222222222222	2.11621538798014	0.734313979582247	CON__P02769	CON__P02769			37
20.5471935272217	25.2623424530029	19.6533889770508	20.1350173950195	20.4416179656982	21.0308971405029	21.0822849273682	24.7305011749268	22.4824619293213			+			40	2	0	56.2	4.8	0	59.998	0	43.281	113780000	30	10	0.296137520732417	0.598620689655172	-1.2851308186849	-0.46568322381047	CON__P04259	CON__P04259			38
21.1056518554688	19.8512344360352	22.1250534057617	20.0826034545898	21.4310359954834	20.690128326416	20.7297973632813	19.5894374847412	20.958288192749			+			1	1	1	8.1	8.1	8.1	26.558	0	32.092	326110000	8	7	NaN	1	0	NaN	P07477;P07478;Q8NHM4;CON__P07477	P07477;P07478;Q8NHM4;CON__P07477	Trypsin-1;Alpha-trypsin chain 1;Alpha-trypsin chain 2;Trypsin-2;Putative trypsin-6	PRSS1;PRSS2;PRSS3P2	39
20.9924468994141	27.3750915527344	19.8698196411133	20.3850078582764	20.6104621887207	21.3502998352051	20.1106510162354	24.9274597167969	20.514591217041			+			32	18	18	63.8	43.6	43.6	51.267	0	323.31	1659000000	29	102	0.345539443805493	0.455230769230769	-1.96386273701986	-0.585294187210737	P08779;CON__P08779;CON__Q9Z2K1;CON__Q3ZAW8	P08779;CON__P08779	Keratin, type I cytoskeletal 16	KRT16	40
30.5070133209229	30.0248546600342	30.0069141387939	30.5333385467529	30.7782344818115	29.7555084228516	30.6134223937988	31.0364284515381	29.9762363433838			+			42	42	29	65.1	65.1	53.4	58.826	0	323.31	2,2791E+11	26	3983	0.193490245010121	0.866418604651163	0.17609977722168	0.130529870216498	P13645;CON__P13645;Q7Z3Y7;CON__Q7Z3Y7;CON__Q148H6;Q7Z3Y8;Q2M2I5;CON__Q7Z3Y8;CON__P05784;Q7Z3Z0;CON__Q2M2I5;CON__Q7Z3Z0;CON__Q497I4;CON__O76014;CON__REFSEQ:XP_986630;CON__Q14525;CON__O76015;CON__Q7Z3Y9;CON__A2AB72;O76014;CON__O76013;O76015;O76013;Q14525;Q14532;Q7Z3Y9;CON__Q14532	P13645;CON__P13645	Keratin, type I cytoskeletal 10	KRT10	41
25.9473743438721	26.0926704406738	25.4962520599365	26.4838371276855	26.9119358062744	25.7899475097656	26.0255718231201	26.9440250396729	25.1483345031738			+			41	23	9	52	33.4	12.7	62.378	0	323.31	4849100000	31	460	0.668657187761662	0.661046153846154	0.549807866414387	0.400450892030701	P13647;CON__P13647	P13647;CON__P13647	Keratin, type II cytoskeletal 5	KRT5	43
20.2134609222412	20.8172664642334	21.5928249359131	22.2086620330811	22.4891185760498	20.8235454559326	21.5811386108398	21.1495265960693	21.3856105804443			+			21	19	12	42.3	40.6	30.6	56.143	0	194.94	134940000	28	28	NaN	1	0	NaN	P19013;CON__P19013	P19013;CON__P19013	Keratin, type II cytoskeletal 4	KRT4	44
21.6605815887451	19.9996032714844	19.2789134979248	20.2950305938721	20.5877799987793	20.4100666046143	20.6862182617188	20.9096279144287	19.9362602233887			+			4	4	4	2.5	2.5	2.5	435.16	0	23.927	15998000	210	6	NaN	1	0	NaN	P20930;CON__P20930	P20930;CON__P20930	Filaggrin	FLG	45
28.2293109893799	28.1208992004395	27.8198852539063	28.0157928466797	28.3973789215088	28.0350666046143	28.552375793457	29.0965251922607	28.1845645904541			+			37	36	36	67.9	67.9	67.9	62.064	0	323.31	75850000000	26	2481	0.205462745025768	0.933213483146067	0.0927143096923828	0.0789486239076646	P35527;CON__P35527	P35527;CON__P35527	Keratin, type I cytoskeletal 9	KRT9	46
30.6835308074951	30.0481719970703	30.1134662628174	30.703800201416	31.0385894775391	30.0085182189941	30.7850341796875	30.7589912414551	29.9013862609863			+			55	55	1	86.8	86.8	5.6	65.865	0	323.31	1,458E+11	39	3430	0.343052168207276	0.843428571428571	0.301912943522137	0.221287651103156	CON__P35908;CON__Q9R0H5;P12036	CON__P35908			47
25.8111515045166	19.2020797729492	19.3739356994629	19.8047122955322	20.156307220459	19.8405246734619	20.153413772583	19.9672203063965	20.4970664978027			+			55	1	1	86.7	4.7	4.7	65.432	0	82.552	183250000	40	14	0.282786750129952	0.584070175438597	-1.52854092915853	-0.481003896025337	P35908;CON__P35908v2	P35908;CON__P35908v2	Keratin, type II cytoskeletal 2 epidermal	KRT2	48
19.557596206665	26.0341644287109	20.3348503112793	21.3822860717773	21.9946117401123	21.0113086700439	20.7445583343506	23.2993583679199	19.1950664520264			+			25	12	4	50.7	31.2	11.8	48.105	0	232.32	465970000	29	33	0.0884050220567946	0.858292682926829	-0.512801488240562	-0.167488569280917	Q04695;CON__Q04695;Q9C075;CON__Q9C075;CON__Q99PS0	Q04695;CON__Q04695	Keratin, type I cytoskeletal 17	KRT17	50
20.7059154510498	20.9917469024658	20.8653373718262	21.546703338623	21.1036834716797	22.8563022613525	21.0602397918701	19.7865734100342	20.8545703887939			+			1	1	1	2.9	2.9	2.9	50.525	0.005102	11.01	17994000	33	7	NaN	1	0	NaN	Q6KB66;CON__Q0VBK2;CON__Q6KB66-1	Q6KB66;CON__Q0VBK2;CON__Q6KB66-1	Keratin, type II cytoskeletal 80	KRT80	51
19.5824851989746	22.1177730560303	20.7207546234131	19.7918510437012	21.6058139801025	20.6638431549072	20.8631763458252	18.7889156341553	20.4286499023438			+			3	2	2	8.7	7	7	47.237	0	12.424	8933800	26	3	NaN	1	0	NaN	Q15323;CON__Q9UE12;CON__Q15323;Q92764;CON__A2A5Y0;CON__Q92764;O76009;CON__Q6NTB9;CON__O76009	Q15323;CON__Q9UE12;CON__Q15323;Q92764;CON__A2A5Y0;CON__Q92764	Keratin, type I cuticular Ha1;Keratin, type I cuticular Ha5	KRT31;KRT35	52
23.1426658630371	19.5257148742676	20.5783576965332	20.1446647644043	20.7327499389648	20.5226745605469	19.8759326934814	18.9659385681152	21.9552536010742			+			1	1	1	6	6	6	24.536	0	14.197	121280000	9	12	NaN	1	0	NaN	CON__Q1RMN8	CON__Q1RMN8			53
21.0496597290039	20.939640045166	20.765588760376	21.447151184082	21.7656230926514	20.2845516204834	21.4971408843994	20.7816753387451	21.8257274627686			+			1	1	1	1.1	1.1	1.1	93.089	0	13.494	192890000	53	22	NaN	1	0	NaN	CON__Q29RQ1	CON__Q29RQ1			54
22.3835296630859	20.3114280700684	21.8901481628418	20.2606678009033	22.3387298583984	20.4609127044678	19.8298587799072	22.2577228546143	19.6328201293945			+			7	1	0	9.3	2.2	0	58.923	0.0097561	8.5803	692660000	29	41	NaN	1	0	NaN	Q86Y46;CON__Q32MB2;Q7RTS7;CON__Q7RTS7;Q3SY84;CON__Q3SY84	Q86Y46;CON__Q32MB2;Q7RTS7;CON__Q7RTS7;Q3SY84;CON__Q3SY84	Keratin, type II cytoskeletal 73;Keratin, type II cytoskeletal 74;Keratin, type II cytoskeletal 71	KRT73;KRT74;KRT71	55
20.1159858703613	21.9017562866211	20.7501888275146	21.2643985748291	20.3598194122314	22.0481433868408	22.4639015197754	21.4190578460693	20.1288986206055			+			3	2	2	6.3	3.2	3.2	43.017	0.0051282	11.217	35147000	21	6	NaN	1	0	NaN	CON__Q32PJ2	CON__Q32PJ2			56
20.5643901824951	19.6352691650391	19.6891479492188	20.2946681976318	19.6036968231201	19.1980495452881	21.8923492431641	21.9901523590088	21.6864452362061			+			3	3	3	4.7	4.7	4.7	85.696	0	16.912	14077000	34	4	NaN	1	0	NaN	P06396;CON__Q3SX14	P06396;CON__Q3SX14	Gelsolin	GSN	57
26.9419002532959	26.7955074310303	26.8657302856445	26.6407222747803	27.5305137634277	20.4546432495117	21.1483173370361	27.8123149871826	27.3758373260498			+			11	11	11	9	9	9	248.07	0	88.177	2525000000	74	102	0.375441687348578	0.389333333333333	-1.99241956075033	-0.617689372205094	Q5D862;CON__Q5D862	Q5D862;CON__Q5D862	Filaggrin-2	FLG2	58
23.355281829834	21.4028644561768	21.0828094482422	23.620532989502	23.7810668945313	20.5948505401611	23.0805034637451	23.8481407165527	20.7947540283203			+			7	5	5	13.5	10.6	10.6	56.865	0	40.062	105740000	29	21	0.223301913308517	0.790328358208955	0.718498229980469	0.318435341450367	Q8N1N4;CON__Q7RTT2;CON__Q8N1N4-2	Q8N1N4;CON__Q7RTT2;CON__Q8N1N4-2	Keratin, type II cytoskeletal 78	KRT78	60
21.9353866577148	22.2095241546631	21.8954124450684	23.0223369598389	22.6260471343994	21.6868572235107	22.449426651001	25.6419067382813	20.2546730041504			+			17	12	9	26.8	21.5	15.7	61.901	0	199.41	274630000	31	49	0.456103583460791	0.780571428571429	0.431639353434246	0.306536951380083	Q7Z794;CON__Q7Z794	Q7Z794;CON__Q7Z794	Keratin, type II cytoskeletal 1b	KRT77	61
23.9636688232422	23.8635349273682	23.5307674407959	24.5388984680176	25.056848526001	23.8450794219971	24.3579006195068	24.7846164703369	24.4633865356445			+			15	15	15	17	17	17	282.39	0	225.35	1565400000	85	419	0.861801527617487	0.556	0.694285074869789	0.50507190922236	Q86YZ3;CON__Q86YZ3	Q86YZ3;CON__Q86YZ3	Hornerin	HRNR	62
29.6000289916992	28.7537574768066	28.8014087677002	30.4281234741211	30.4506149291992	30.7805042266846	29.592134475708	28.9274196624756	29.3897094726563			+			4	4	4	43.1	43.1	43.1	16.622	0	323.31	41703000000	6	510	2.14137360200872	0.0571034482758621	1.50134913126627	1.15738974517651	CON__Streptavidin	CON__Streptavidin			64
20.9335289001465	18.8075389862061	21.117603302002	20.4821701049805	21.5889892578125	21.1093330383301	21.8281192779541	21.1802463531494	22.9882144927979						2	1	1	4.4	2.7	2.7	44.501	0.0093897	7.518	146740000	18	9	NaN	1	0	NaN	O14556	O14556	Glyceraldehyde-3-phosphate dehydrogenase, testis-specific	GAPDHS	65
20.9688606262207	22.5206489562988	22.6793804168701	19.6764259338379	20.9147968292236	19.952356338501	20.2766418457031	21.7538185119629	21.7621536254883						5	5	5	11.8	11.8	11.8	43.974	0	28.576	111660000	21	20	NaN	1	0	NaN	O14791	O14791	Apolipoprotein L1	APOL1	66
20.9677772521973	21.2299880981445	20.8153686523438	21.3975582122803	20.0142250061035	21.2504806518555	21.67848777771	20.0049839019775	20.3964576721191						8	8	8	39.5	39.5	39.5	38.087	0	86.957	446640000	19	44	NaN	1	0	NaN	O43866	O43866	CD5 antigen-like	CD5L	67
20.5001583099365	20.9162940979004	19.8199806213379	22.0000171661377	20.05592918396	20.6422710418701	19.679666519165	20.5104694366455	20.4914646148682						2	2	2	1.4	1.4	1.4	167.71	0.010101	10.674	227170000	69	12	NaN	1	0	NaN	O75094	O75094	Slit homolog 3 protein	SLIT3	69
21.3152351379395	20.6998863220215	20.8177089691162	20.4854850769043	20.8688869476318	19.632453918457	20.2201023101807	19.9558486938477	22.2056884765625						7	7	7	9.8	9.8	9.8	122.2	0	52.082	82212000	47	28	NaN	1	0	NaN	P00450;CON__ENSEMBL:ENSBTAP00000031900	P00450	Ceruloplasmin	CP	71
21.5731143951416	20.5604953765869	20.4873466491699	20.918888092041	20.9962577819824	22.8490982055664	21.598783493042	20.8986320495605	20.9594783782959						3	3	3	6.9	6.9	6.9	70.036	0	26.422	88301000	33	11	NaN	1	0	NaN	P00734	P00734	Prothrombin;Activation peptide fragment 1;Activation peptide fragment 2;Thrombin light chain;Thrombin heavy chain	F2	72
21.4257125854492	20.9653415679932	21.6203308105469	20.832088470459	20.4383277893066	22.6174507141113	21.5234031677246	20.4372158050537	20.3830852508545						27	27	27	52.9	52.9	52.9	80.118	0	323.31	2601100000	37	214	NaN	1	0	NaN	P00736;Q9NZP8	P00736	Complement C1r subcomponent;Complement C1r subcomponent heavy chain;Complement C1r subcomponent light chain	C1R	73
23.9059143066406	23.4129962921143	24.6087379455566	20.7026805877686	24.0325469970703	21.0691394805908	21.1442947387695	21.1925106048584	22.5913429260254						16	16	8	39.2	39.2	23.2	45.205	0	107.25	1317000000	22	118	0.854672659574821	0.1024	-2.04109382629395	-0.967423209637106	P00738	P00738	Haptoglobin;Haptoglobin alpha chain;Haptoglobin beta chain	HP	74
21.6030673980713	20.6810035705566	20.3305816650391	20.4821662902832	20.9099159240723	24.3976726531982	20.0412197113037	22.5717964172363	21.3041667938232						11	3	3	31	12.4	12.4	39.029	0	24.042	545670000	20	44	0.337018851040346	0.598305084745763	1.05836741129557	0.460799140742664	P00739	P00739	Haptoglobin-related protein	HPR	75
21.1629772186279	19.8261737823486	22.6765747070313	19.0327434539795	19.5477905273438	22.148738861084	20.0039730072021	20.7756900787354	21.5434856414795						3	3	3	9.3	9.3	9.3	51.778	0	17.533	16252000	20	5	NaN	1	0	NaN	P00740	P00740	Coagulation factor IX;Coagulation factor IXa light chain;Coagulation factor IXa heavy chain	F9	76
21.442024230957	21.5243225097656	19.8293361663818	24.5825634002686	24.8246879577637	25.3163776397705	20.3892288208008	20.4130630493164	19.6851692199707				+	SLO_10%HP_GFP_10%HP	24	24	24	46.3	46.3	46.3	90.568	0	256.74	2286600000	42	219	2.59053394285635	0	3.97598203023275	2.49666493646157	P00747;Q02325;Q15195;CON__P06868	P00747	Plasminogen;Plasmin heavy chain A;Activation peptide;Angiostatin;Plasmin heavy chain A, short form;Plasmin light chain B	PLG	77
20.9196949005127	21.3583717346191	20.0196514129639	20.3795566558838	19.7881088256836	19.2451686859131	20.8884944915771	20.5163879394531	20.5429172515869						1	1	1	2.9	2.9	2.9	67.791	0.0096154	8.1434	5043500	31	1	NaN	1	0	NaN	P00748	P00748	Coagulation factor XII;Coagulation factor XIIa heavy chain;Beta-factor XIIa part 1;Coagulation factor XIIa light chain	F12	78
21.1751651763916	22.2966861724854	20.577657699585	22.7577896118164	19.8111095428467	21.9022006988525	21.5296268463135	20.4894351959229	22.9799919128418						2	2	2	4.6	4.6	4.6	85.532	0	12.703	51451000	36	8	NaN	1	0	NaN	P00751	P00751	Complement factor B;Complement factor B Ba fragment;Complement factor B Bb fragment	CFB	79
23.7137680053711	24.3710594177246	25.2385234832764	25.8967304229736	25.9358673095703	26.4922218322754	24.7586765289307	25.149923324585	25.5218410491943						25	25	25	63.6	63.6	63.6	46.736	0	322.03	10980000000	22	565	1.58872562685893	0.0710967741935484	1.66715621948242	1.12523240559435	P01009	P01009	Alpha-1-antitrypsin;Short peptide from AAT	SERPINA1	80
22.4063816070557	23.5922660827637	21.4923992156982	19.2558689117432	21.3932304382324	22.0193462371826	20.3825187683105	20.9155101776123	20.9266681671143						2	2	2	5	5	5	47.65	0	12.832	35892000	20	12	NaN	1	0	NaN	P01011	P01011	Alpha-1-antichymotrypsin;Alpha-1-antichymotrypsin His-Pro-less	SERPINA3	81
22.0341262817383	21.9328670501709	22.7090835571289	24.0485992431641	24.2181549072266	24.6613388061523	23.0233860015869	22.5894832611084	23.0994892120361						62	62	62	57.7	57.7	57.7	163.29	0	323.31	21493000000	72	1453	2.62252023935665	0.0392727272727273	2.08400535583496	1.59755338394886	P01023;P20742;CON__ENSEMBL:ENSBTAP00000024146	P01023	Alpha-2-macroglobulin	A2M	82
26.8352088928223	26.1169395446777	27.0169086456299	26.8955059051514	27.6575145721436	26.9403324127197	25.7025299072266	26.1305332183838	26.7404689788818						129	129	129	81	81	81	187.15	0	323.31	1,9027E+11	97	4953	0.618051702945427	0.702787878787879	0.508098602294922	0.37104406467545	P01024;CON__Q2UVX4;O95568	P01024	Complement C3;Complement C3 beta chain;C3-beta-c;Complement C3 alpha chain;C3a anaphylatoxin;Acylation stimulating protein;Complement C3b alpha chain;Complement C3c alpha chain fragment 1;Complement C3dg fragment;Complement C3g fragment;Complement C3d fragment;Complement C3f fragment;Complement C3c alpha chain fragment 2	C3	83
21.5812721252441	19.5920886993408	22.0146598815918	20.0996932983398	21.3203411102295	19.653528213501	19.5811500549316	20.5453243255615	20.5075359344482						33	33	33	27.1	27.1	27.1	188.3	0	323.31	1496500000	84	188	NaN	1	0	NaN	P01031;CON__Q1A7A4	P01031	Complement C5;Complement C5 beta chain;Complement C5 alpha chain;C5a anaphylatoxin;Complement C5 alpha chain	C5	84
24.677074432373	24.3327903747559	24.7248401641846	21.3510208129883	25.2039642333984	24.2982406616211	24.3490161895752	24.2363719940186	24.9502468109131						12	12	12	24.1	24.1	24.1	71.957	0	88.818	886020000	35	111	0.339445532740933	0.620196721311475	-0.960493087768555	-0.44269170374704	P01042;CON__P01045-1;CON__Q2KJ62;CON__P01044-1	P01042	Kininogen-1;Kininogen-1 heavy chain;T-kinin;Bradykinin;Lysyl-bradykinin;Kininogen-1 light chain;Low molecular weight growth-promoting factor	KNG1	85
20.7249088287354	21.6295642852783	19.5216999053955	23.9340019226074	23.9508247375488	24.0670204162598	21.7649917602539	19.5443744659424	21.4598369598389				+	SLO_10%HP_GFP_10%HP	7	7	7	42.1	42.1	42.1	18.098	0	76.019	1686700000	8	117	2.27008595718237	0	3.35855801900228	2.08353773136167	P01591	P01591	Immunoglobulin J chain	IGJ	86
22.0087566375732	20.138053894043	21.443115234375	22.0875282287598	24.0946655273438	20.8500556945801	20.6685256958008	21.8131122589111	21.3218536376953						1	1	1	13.7	13.7	13.7	12.848	0	90.764	460190000	4	28	0.450870036778888	0.509851851851852	1.14744122823079	0.547521418522435	P01594;P01593	P01594;P01593	Ig kappa chain V-I region AU;Ig kappa chain V-I region AG		87
19.6294269561768	19.1011581420898	21.3700695037842	17.437032699585	20.3549499511719	19.4253978729248	20.9851627349854	20.3911838531494	19.1802883148193						2	2	2	29.1	29.1	29.1	12.737	0	99.278	340700000	4	20	NaN	1	0	NaN	P04432;P01597;A0A0C4DH73;A0A0C4DH72;P01611	P04432;P01597;A0A0C4DH73;A0A0C4DH72;P01611	Ig kappa chain V-I region Daudi;Ig kappa chain V-I region DEE;Ig kappa chain V-I region Wes	IGKV1-12;IGKV1-6	88
20.8730850219727	21.6875877380371	19.6989212036133	20.3841171264648	19.852029800415	19.8365917205811	20.5799827575684	19.9575786590576	20.2495307922363						1	1	1	13.7	13.7	13.7	12.73	0	11.973	10634000	4	3	NaN	1	0	NaN	P01601	P01601	Ig kappa chain V-I region HK101		89
20.4404544830322	21.3180141448975	20.6659603118896	20.0281677246094	19.9917583465576	21.3778610229492	21.3867607116699	22.0664196014404	22.2337627410889						2	2	2	24.8	24.8	24.8	12.781	0	35.483	2137300000	4	53	NaN	1	0	NaN	P01602	P01602	Ig kappa chain V-I region HK102	IGKV1-5	90
22.0503463745117	20.8931446075439	19.3370342254639	27.4674663543701	27.3225975036621	27.4927425384521	26.1605033874512	26.2880477905273	26.4537506103516				+	SLO_10%HP_GFP_10%HP	5	5	2	46.6	46.6	26.7	12.557	0	229.4	11728000000	5	163	2.97125314414506	0	6.66742706298828	3.72926241690234	P01619	P01619	Ig kappa chain V-III region B6		91
20.8595886230469	21.2222728729248	21.2452545166016	21.533935546875	21.2202262878418	20.3595447540283	20.7845802307129	21.4630260467529	20.5322418212891						2	2	1	26.1	26.1	7.8	12.496	0	70.833	3319800000	3	74	NaN	1	0	NaN	P01624;A0A0C4DH90;A0A075B6H7;A0A0C4DH55	P01624;A0A0C4DH90;A0A075B6H7;A0A0C4DH55	Ig kappa chain V-III region POM	IGKV3OR2-268;IGKV3-7;IGKV3D-7	92
22.6797332763672	20.8833675384521	20.1035842895508	21.5402050018311	21.3838596343994	21.6645946502686	20.5692481994629	22.7071056365967	21.648889541626						2	2	2	24.8	24.8	24.8	12.283	0	202.55	8316300000	5	78	NaN	1	0	NaN	P01700;P01699	P01700;P01699	Ig lambda chain V-I region HA;Ig lambda chain V-I region VOR		93
19.611213684082	21.8484592437744	21.7036037445068	22.1452102661133	21.6032810211182	20.7668170928955	21.1210289001465	22.4026470184326	21.9354267120361						2	2	2	13.7	13.7	13.7	12.249	0	23.613	1280500000	3	51	NaN	1	0	NaN	P01701	P01701	Ig lambda chain V-I region NEW		94
22.6042194366455	21.9401817321777	21.0584278106689	18.7101764678955	19.6570014953613	21.6110382080078	20.7157211303711	21.7559490203857	24.5841121673584						2	2	2	17	17	17	12.042	0	19.984	1080400000	5	34	NaN	1	0	NaN	P01714	P01714	Ig lambda chain V-III region SH		95
22.4496555328369	19.6658496856689	22.646146774292	22.3065567016602	20.0891017913818	21.9593105316162	19.5981826782227	20.8077545166016	20.7820262908936						3	2	1	26.8	17	8	12.011	0	12.461	1290600000	4	34	NaN	1	0	NaN	P01717	P01717	Ig lambda chain V-IV region Hil		96
22.3146591186523	21.3649559020996	20.0847606658936	26.3058261871338	25.8227691650391	26.0581912994385	22.3933410644531	19.265495300293	19.917839050293				+	SLO_10%HP_GFP_10%HP	3	3	2	32.7	32.7	23	12.165	0	29.008	3241200000	3	81	2.72167889132089	0	4.80747032165527	2.89441107306111	P01718	P01718	Ig lambda chain V-IV region Kern		97
21.4052581787109	20.0526237487793	19.5622901916504	18.9122447967529	21.4413738250732	21.4891815185547	20.8853359222412	21.1948909759521	20.6085376739502						2	2	2	35.9	35.9	35.9	12.566	0	86.985	429100000	5	21	NaN	1	0	NaN	P01721	P01721	Ig lambda chain V-VI region AR		98
20.6779766082764	19.620174407959	20.1579551696777	21.1635131835938	21.6342468261719	21.8047962188721	21.0578060150146	19.9110164642334	22.4862976074219						2	1	1	20.5	11.1	11.1	12.659	0.0095238	7.9197	18916000	6	1	NaN	1	0	NaN	P01742	P01742	Ig heavy chain V-I region EU		99
21.0056037902832	20.70774269104	20.6752147674561	20.3516502380371	21.2601184844971	20.6300983428955	20.4502944946289	20.2867565155029	21.7634506225586						3	1	1	25	9.5	9.5	12.506	0	14.724	67731000	4	10	NaN	1	0	NaN	P01766	P01766	Ig heavy chain V-III region BRO		100
19.5609874725342	20.9067516326904	18.6881275177002	25.6117515563965	25.2925643920898	25.6244411468506	24.3574981689453	24.1908416748047	25.0616340637207				+	SLO_10%HP_GFP_10%HP	4	3	1	32.5	26.5	7.7	12.943	0	172.32	4866700000	5	156	3.04566918653835	0	5.79096349080404	3.50041839752661	P01780;A0A0B4J1V1;P01763;P01762;A0A075B7F0;A0A0C4DH32	P01780;A0A0B4J1V1;P01763;P01762;A0A075B7F0;A0A0C4DH32	Ig heavy chain V-III region JON;Ig heavy chain V-III region WEA;Ig heavy chain V-III region TRO	IGHV3-21;IGHV3OR16-10;IGHV3-20	101
22.3366756439209	20.9954795837402	21.0522556304932	19.5291881561279	21.8988018035889	21.397123336792	21.4372291564941	19.7430572509766	20.9364280700684						4	2	2	40.7	25.4	25.4	13.017	0	71.535	1288700000	6	75	NaN	1	0	NaN	P0DP04;P01782	P0DP04;P01782	Ig heavy chain V-III region DOB		102
21.8866920471191	22.1948509216309	19.3408069610596	21.526819229126	20.8931713104248	20.2692451477051	21.3754081726074	20.967565536499	19.6337738037109						1	1	1	2.1	2.1	2.1	83.283	0	78.041	8625800	41	3	NaN	1	0	NaN	P01833	P01833	Polymeric immunoglobulin receptor;Secretory component	PIGR	103
26.8494777679443	26.1733703613281	26.7488079071045	30.7635879516602	30.3130035400391	30.8814678192139	30.1894283294678	29.7965126037598	30.3143005371094				+	SLO_10%HP_GFP_10%HP	8	8	8	82.2	82.2	82.2	11.765	0	323.31	2,5487E+11	5	2280	3.92713746935965	0	4.06213442484538	3.19177548328048	P01834	P01834	Ig kappa chain C region	IGKC	104
26.7623062133789	26.155725479126	26.9245643615723	31.7921504974365	31.6734981536865	32.3567581176758	31.3629608154297	31.0495357513428	31.6799297332764				+	SLO_10%HP_GFP_10%HP	22	22	12	70.3	70.3	42.1	36.105	0	323.31	1,1943E+12	15	6603	4.1449300235981	0	5.32660357157389	4.05091116372084	P01857	P01857	Ig gamma-1 chain C region	IGHG1	105
22.2113075256348	20.0602416992188	20.1864700317383	27.633186340332	27.4349975585938	27.9158725738525	21.0697917938232	20.3160839080811	26.1173763275146				+	SLO_10%HP_GFP_10%HP	14	6	5	51.5	29.4	25.2	35.9	0	172.53	11890000000	13	314	3.18629146207457	0	6.84201240539551	3.99938291249647	P01859	P01859	Ig gamma-2 chain C region	IGHG2	106
22.9255695343018	21.9976921081543	22.6707248687744	26.8964290618896	26.7211666107178	27.1654758453369	27.1597137451172	26.9454765319824	27.6212863922119				+	SLO_10%HP_GFP_10%HP	17	9	6	55.2	38.7	30.2	41.287	0	157.41	38051000000	17	1393	3.86831306515228	0	4.39636166890462	3.36769951554606	P01860	P01860	Ig gamma-3 chain C region	IGHG3	107
20.425350189209	21.8761119842529	20.7502689361572	26.2373924255371	27.3356876373291	26.5224704742432	20.5135345458984	20.8795185089111	20.3033638000488				+	SLO_10%HP_GFP_10%HP	13	6	6	56.3	30.6	30.6	35.94	0	143.98	9137200000	14	423	3.30768378801664	0	5.68127314249675	3.66753240470001	P01861	P01861	Ig gamma-4 chain C region	IGHG4	108
25.9441146850586	25.116641998291	25.9348564147949	26.5407028198242	26.6465015411377	26.6380996704102	25.9564208984375	25.4930782318115	25.9043292999268						18	18	18	49.9	49.9	49.9	49.439	0	323.31	32207000000	24	1124	1.56927746839272	0.278272727272727	0.943230311075848	0.738984244005502	P01871	P01871	Ig mu chain C region	IGHM	109
25.9181156158447	25.2166004180908	26.4164161682129	28.8466415405273	28.772439956665	28.9927501678467	27.9454765319824	27.8761348724365	28.4596328735352				+	SLO_10%HP_GFP_10%HP	14	14	8	55	55	36	37.654	0	323.31	92447000000	16	1409	2.98487746070868	0	3.02023315429688	2.2306410151953	P01876	P01876	Ig alpha-1 chain C region	IGHA1	110
20.7244110107422	19.7026920318604	20.725414276123	20.8166046142578	20.5644340515137	20.7444381713867	20.166540145874	21.4074287414551	20.8424453735352						8	2	2	34.4	14.7	14.7	36.591	0	50.792	134260000	16	11	NaN	1	0	NaN	P01877	P01877	Ig alpha-2 chain C region	IGHA2	111
22.5589008331299	20.3443546295166	22.2832660675049	19.2977905273438	20.8920726776123	22.1334037780762	19.6873836517334	21.362283706665	21.046106338501						2	2	2	10.2	10.2	10.2	42.352	0	16.869	12023000	18	2	NaN	1	0	NaN	P01880	P01880	Ig delta chain C region	IGHD	112
27.1647090911865	27.7101058959961	28.2296314239502	28.1915473937988	27.8504314422607	28.9503803253174	26.6590805053711	27.3086051940918	27.6723613739014						29	29	29	71.5	71.5	71.5	30.777	0	323.31	86138000000	18	1829	0.63392640568199	0.619492063492064	0.629304250081383	0.43477326505099	P02647;CON__P15497	P02647	Apolipoprotein A-I;Proapolipoprotein A-I;Truncated apolipoprotein A-I	APOA1	113
23.0753536224365	22.8360710144043	23.8748340606689	28.0176525115967	27.4460067749023	28.1846599578857	22.5624980926514	21.3543930053711	23.1819229125977				+	SLO_10%HP_GFP_10%HP	24	24	24	70.3	70.3	70.3	36.154	0	323.31	24314000000	22	744	3.55622839397108	0	4.62068684895834	3.3349022567254	P02649;CON__Q03247	P02649	Apolipoprotein E	APOE	114
25.3890647888184	26.3783206939697	26.5049877166748	26.6481475830078	25.8123760223389	27.2568283081055	25.519832611084	25.3687305450439	25.7847652435303						7	7	7	47	47	47	11.175	0	226.76	11990000000	5	449	0.367877629855085	0.793647058823529	0.481659571329754	0.311252249503525	P02652	P02652	Apolipoprotein A-II;Proapolipoprotein A-II;Truncated apolipoprotein A-II	APOA2	115
20.9521045684814	24.3451633453369	19.4959259033203	20.6779937744141	21.0241966247559	21.6482181549072	20.6374053955078	20.6311302185059	19.8822250366211						3	3	3	26.5	26.5	26.5	9.3318	0	19.777	1233800000	3	56	0.119719271987551	0.84705	-0.480928421020508	-0.195152426660028	P02654	P02654	Apolipoprotein C-I;Truncated apolipoprotein C-I	APOC1	116
20.1486434936523	21.370454788208	19.4946613311768	25.3657627105713	20.7167778015137	26.2769470214844	21.4932880401611	21.2169723510742	21.3296222686768						5	5	5	52.5	52.5	52.5	11.284	0	191.4	2398600000	4	164	0.980740561309997	0.04	3.78190930684407	1.34714074470824	P02655	P02655	Apolipoprotein C-II;Proapolipoprotein C-II	APOC2	117
25.7397212982178	26.7297477722168	27.2920207977295	26.8217716217041	26.2028827667236	27.7093162536621	26.0766544342041	26.3609504699707	26.7798156738281						6	6	6	55.6	55.6	55.6	10.852	0	323.31	16507000000	7	185	0.19788258067468	0.85073417721519	0.324160257975262	0.198861438334909	P02656	P02656	Apolipoprotein C-III	APOC3	118
27.4622478485107	27.0243263244629	27.7465038299561	27.2467174530029	26.9183216094971	27.2181720733643	26.8162879943848	27.1034965515137	27.4346790313721						35	35	35	41.7	41.7	41.7	94.972	0	323.31	86886000000	39	2987	0.531410457075272	0.851146666666667	-0.283288955688477	-0.229413729097438	P02671;CON__P02672	P02671	Fibrinogen alpha chain;Fibrinopeptide A;Fibrinogen alpha chain	FGA	119
28.0495223999023	27.7999591827393	28.651948928833	27.9779834747314	27.6231021881104	28.3308258056641	27.4115104675293	27.8463115692139	28.0904312133789						40	40	40	74.3	74.3	74.3	55.928	0	323.31	80182000000	28	1827	0.228705494052461	0.858682352941176	-0.189839680989586	-0.143264630752917	P02675;CON__P02676	P02675	Fibrinogen beta chain;Fibrinopeptide B;Fibrinogen beta chain	FGB	120
27.535120010376	27.3224258422852	28.290132522583	27.2667808532715	27.161060333252	27.8861713409424	26.7642059326172	27.1641330718994	27.315013885498						28	28	28	61.1	61.1	61.1	51.511	0	323.31	61331000000	28	1333	0.30534133420222	0.855230769230769	-0.277888615926106	-0.202747971391421	P02679	P02679	Fibrinogen gamma chain	FGG	121
19.8389492034912	20.0619983673096	20.2950401306152	20.3940277099609	21.1032238006592	20.3626441955566	20.3765354156494	20.0059242248535	22.0107669830322						4	4	4	21	21	21	25.038	0	24.592	130510000	6	17	NaN	1	0	NaN	P02741	P02741	C-reactive protein;C-reactive protein(1-205)	CRP	122
20.5159683227539	20.5426292419434	22.5789489746094	22.6767921447754	21.5856227874756	22.4862117767334	22.5447082519531	19.7637691497803	20.1636753082275						6	6	6	18.4	18.4	18.4	26.016	0	134.29	1443200000	12	85	NaN	1	0	NaN	P02745	P02745	Complement C1q subcomponent subunit A	C1QA	123
21.4441146850586	20.6793060302734	20.1497287750244	21.091516494751	20.7455215454102	19.7553386688232	21.6224632263184	19.4246768951416	20.6150398254395						7	7	7	34.8	34.8	34.8	26.721	0	159.89	2902600000	12	103	NaN	1	0	NaN	P02746	P02746	Complement C1q subcomponent subunit B	C1QB	124
21.0109901428223	21.3139171600342	21.6411228179932	21.4882183074951	21.0671672821045	21.52001953125	21.9356498718262	20.2143306732178	20.7139492034912						6	6	6	26.1	26.1	26.1	25.773	0	160.2	2842500000	13	98	0.0538615319879071	0.971913978494624	0.0364583333333321	0.0295629058547927	P02747	P02747	Complement C1q subcomponent subunit C	C1QC	125
20.2742900848389	20.9876823425293	20.3926086425781	19.9884738922119	22.0723743438721	18.8867988586426	20.6047496795654	22.0751285552979	19.9457893371582						16	16	16	33.5	33.5	33.5	63.173	0	323.31	1861100000	26	114	NaN	1	0	NaN	P02748;CON__Q3MHN2	P02748	Complement component C9;Complement component C9a;Complement component C9b	C9	126
24.1337509155273	20.5054912567139	24.1411781311035	23.6496562957764	24.5550842285156	23.9565086364746	20.5597438812256	23.6274509429932	24.4476470947266						11	11	11	46.1	46.1	46.1	38.298	0	129.36	1419200000	17	157	0.382287860653345	0.548285714285714	1.12694295247396	0.503210301932086	P02749;CON__P17690	P02749	Beta-2-glycoprotein 1	APOH	127
20.8404102325439	20.7503814697266	22.3506755828857	23.1231632232666	23.1676330566406	22.9873371124268	21.9806423187256	22.2455978393555	23.4779071807861						31	31	31	18.1	18.1	18.1	272.32	0	323.31	1366200000	101	176	1.56758426272163	0.0552857142857143	1.77888870239258	1.16885848518839	P02751	P02751	Fibronectin;Anastellin;Ugl-Y1;Ugl-Y2;Ugl-Y3	FN1	128
21.6401081085205	20.9694538116455	21.630054473877	20.4338836669922	19.3569374084473	19.5063896179199	20.1262874603271	21.2027606964111	21.9420986175537						2	2	2	10.4	10.4	10.4	23.01	0	12.308	13418000	10	5	1.82260315506741	0.0573333333333333	-1.64746856689453	-1.17394125837535	P02753	P02753	Retinol-binding protein 4;Plasma retinol-binding protein(1-182);Plasma retinol-binding protein(1-181);Plasma retinol-binding protein(1-179);Plasma retinol-binding protein(1-176)	RBP4	129
19.3643779754639	19.4076538085938	21.7583923339844	21.1474628448486	22.1045932769775	21.7232074737549	21.1770343780518	20.4338397979736	22.3365116119385						6	6	6	16.2	16.2	16.2	38.999	0	68.474	354360000	16	48	NaN	1	0	NaN	P02760	P02760	Protein AMBP;Alpha-1-microglobulin;Inter-alpha-trypsin inhibitor light chain;Trypstatin	AMBP	130
25.4431953430176	25.1887302398682	25.8880672454834	24.8822231292725	25.4352359771729	25.0931339263916	24.3641948699951	24.8411026000977	25.569845199585						8	8	8	28.9	28.9	28.9	39.34	0	153.63	2856800000	13	212	0.641369237459937	0.782111111111111	-0.369799931844074	-0.293435403613066	P02765;CON__P12763	P02765	Alpha-2-HS-glycoprotein;Alpha-2-HS-glycoprotein chain A;Alpha-2-HS-glycoprotein chain B	AHSG	131
23.2858791351318	23.9085731506348	24.7761554718018	24.3603134155273	23.170202255249	24.8957366943359	21.4345436096191	21.3815517425537	21.360164642334						11	11	11	69.4	69.4	69.4	15.887	0	323.31	2974200000	6	229	0.0801965237812444	0.921090909090909	0.151881535847981	0.0910337285196064	P02766	P02766	Transthyretin	TTR	132
20.8593311309814	21.4706439971924	20.1940002441406	20.2291164398193	20.1335887908936	21.9279804229736	21.2938957214355	21.1109104156494	20.1622886657715						3	3	3	11	11	11	52.917	0	28.072	13183000	28	5	NaN	1	0	NaN	P02774	P02774	Vitamin D-binding protein	GC	133
22.0589294433594	19.2251205444336	20.9938831329346	20.5065002441406	20.8198928833008	20.7845840454102	20.9245338439941	19.311580657959	20.5841007232666						3	3	3	35.6	35.6	35.6	10.845	0	19.519	115020000	4	4	NaN	1	0	NaN	P02776;P10720	P02776;P10720	Platelet factor 4;Platelet factor 4, short form;Platelet factor 4 variant;Platelet factor 4 variant(4-74);Platelet factor 4 variant(5-74);Platelet factor 4 variant(6-74)	PF4;PF4V1	134
22.3388938903809	23.4633865356445	24.2971210479736	22.7885932922363	22.877513885498	23.3327903747559	22.2922630310059	22.803747177124	22.6428871154785						28	28	28	47.1	47.1	47.1	77.063	0	252.4	2778100000	41	293	0.244919964564022	0.862648648648649	-0.36683464050293	-0.230442567541904	P02787	P02787	Serotransferrin	TF	135
23.9459247589111	23.5890941619873	23.8336429595947	23.6760520935059	24.017333984375	23.8219184875488	20.8481006622314	20.5609741210938	24.5198936462402						10	10	10	28.1	28.1	28.1	51.676	0	154.2	1032400000	23	137	0.123717340473686	0.976395604395604	0.0488808949788435	0.0427105905219287	P02790	P02790	Hemopexin	HPX	136
25.2690658569336	21.5788154602051	20.9878005981445	20.8466129302979	22.3681449890137	19.7942314147949	20.3837699890137	27.4027557373047	22.2380256652832						3	3	3	54.8	54.8	54.8	7.3044	0	130.83	375020000	2	22	0.451754350023571	0.375183673469388	-1.60889752705892	-0.634981818608363	P02808	P02808	Statherin	STATH	137
19.919958114624	20.5441875457764	19.8253421783447	19.6203022003174	20.9229698181152	22.370231628418	21.0034961700439	20.2159805297852	20.4854888916016						1	1	1	10.2	10.2	10.2	17.016	0	12.185	72969000	5	13	NaN	1	0	NaN	P02810	P02810	Salivary acidic proline-rich phosphoprotein 1/2;Salivary acidic proline-rich phosphoprotein 1/2;Salivary acidic proline-rich phosphoprotein 3/4;Peptide P-C	PRH1	138
18.7530002593994	20.6574878692627	20.6124324798584	21.7780818939209	20.6073837280273	21.6271171569824	19.668701171875	21.23366355896	23.0806198120117						21	21	21	52.4	52.4	52.4	67.033	0	323.31	4680300000	31	295	0.849415381706504	0.248093023255814	1.32988739013672	0.769949942892852	P04003	P04003	C4b-binding protein alpha chain	C4BPA	139
24.3368797302246	24.024284362793	24.7403144836426	25.8397331237793	25.7046947479248	26.1374111175537	23.7339687347412	24.1821517944336	24.5634880065918						13	13	13	33.3	33.3	33.3	54.305	0	237.14	7964300000	24	528	2.48123811540787	0.0467692307692308	1.52678680419922	1.22781350149078	P04004;CON__Q3ZBS7	P04004	Vitronectin;Vitronectin V65 subunit;Vitronectin V10 subunit;Somatomedin-B	VTN	140
19.9279689788818	21.3794288635254	21.2102603912354	21.8298358917236	21.7909088134766	21.0162868499756	20.3225517272949	21.8632526397705	22.1614933013916						1	1	1	3.8	3.8	3.8	38.714	0.0093023	7.1587	1389700	20	1	NaN	1	0	NaN	P04083	P04083	Annexin A1	ANXA1	141
22.4324722290039	23.0025253295898	24.4610137939453	25.7642555236816	22.8215084075928	25.2581787109375	23.0702037811279	24.0040168762207	25.3785533905029						206	206	206	53.9	53.9	53.9	515.6	0	323.31	44250000000	251	3064	0.531426311318748	0.37208	1.31597709655762	0.629388943395439	P04114;CON__ENSEMBL:ENSBTAP00000032840	P04114	Apolipoprotein B-100;Apolipoprotein B-48	APOB	142
21.3233222961426	20.4793071746826	21.1617488861084	23.1965255737305	24.3735828399658	23.8101959228516	21.7788639068604	21.47336769104	19.2413921356201				+	SLO_10%HP_GFP_10%HP	9	9	9	24.8	24.8	24.8	59.578	0	74.878	249220000	21	68	2.55590350921664	0.0062	2.80530865987142	1.96572333067244	P04196	P04196	Histidine-rich glycoprotein	HRG	143
30.8037052154541	30.4679126739502	30.2108306884766	30.8803005218506	31.0614318847656	30.242977142334	30.7788600921631	31.576416015625	30.2450180053711			+			49	46	34	63.2	61.3	50.5	66.038	0	323.31	2,2891E+11	31	4205	0.317646058564644	0.852938271604938	0.234086990356445	0.179821656073803	P04264;CON__P04264	P04264;CON__P04264	Keratin, type II cytoskeletal 1	KRT1	144
21.2289962768555	22.4934825897217	20.7236576080322	21.1737155914307	20.7650852203369	20.2666263580322	19.2159557342529	20.0882797241211	21.0593185424805						9	9	9	4.1	4.1	4.1	309.26	0	62.142	7630900000	133	41	NaN	1	0	NaN	P04275	P04275	von Willebrand factor;von Willebrand antigen 2	VWF	145
[truncated: 80 more rows]

## Sheet: Fig.2 Vplot DDA10% SLO-SCPA
LFQ intensity GFP-10%HP_1	LFQ intensity GFP-10%HP_2	LFQ intensity GFP-10%HP_3	LFQ intensity SLO-10%HP_1	LFQ intensity SLO-10%HP_2	LFQ intensity SLO-10%HP_3	LFQ intensity C5a peptidasem-10%HP_1	LFQ intensity C5a peptidasem-10%HP_2	LFQ intensity C5a peptidasem-10%HP_3	Only identified by site	Reverse	Potential contaminant	Student's T-test Significant SLO_10%HP_SCPA_10%HP	Student's T-test significant	Peptides	Razor + unique peptides	Unique peptides	Sequence coverage [%]	Unique + razor sequence coverage [%]	Unique sequence coverage [%]	Mol. weight [kDa]	Q-value	Score	Intensity	iBAQ peptides	MS/MS count	-Log Student's T-test p-value SLO_10%HP_SCPA_10%HP	Student's T-test q-value SLO_10%HP_SCPA_10%HP	Student's T-test Difference SLO_10%HP_SCPA_10%HP	Student's T-test Test statistic SLO_10%HP_SCPA_10%HP	Protein IDs	Majority protein IDs	Protein names	Gene names	id
[truncated: 216 more rows]

[truncated: 18 more sheets: Fig.2 & Sup.Fig.5 DDA MaxLFQ, Fig.2 activiation assay, Sup.Fig.3,6  ELISA, Fig.3 & Sup.Fig.7 HDX-MS, Fig.4 & Sup.Fig.8 linkage map, Sup.Fig.8 inter-link CSM, Sup.Fig.10 intra-link CSM, Sup.Fig.11 all intralink_SLO, Sup.Fig.11 Venn Diagram, Fig.4 intra-link distance (Å), Fig.4 intra-link sites, Fig.4 Overlength XL matrix, Sup.Fig.5 VplotDDA100% SLO-GFP, Sup.Fig.5 VplotDDA100% SLO-SCPA, Sup.Fig.5 Vplot DDA50% SLO-GFP, Sup.Fig.5 Vplot DDA50% SLO-SCPA, Sup.Fig.6 activity;haemolysis, Sup.Fig.12 modeling results]
